# Supplementary material for: Assessing the Potential Distribution of Oxalis latifolia, a Rapidly Spreading Weed, in East Asia under Global Climate Change
Source: Plants (Basel). 2023 Sep 13;12(18):3254. doi: 10.3390/plants12183254 (PMC10537521; doi:10.3390/plants12183254)
Supplement: Supplementary file 1 [file plants-12-03254-s001.zip › Table S1.xlsx]

## Sheet: Table S1
Table S1. Global occurrence points of O. latifolia
Species name	Latitude	Longitude
Oxalis latifolia kunth	-1.26896	36.8103
Oxalis latifolia kunth	-33.9333	18.8641
Oxalis latifolia kunth	41.1048	29.0255
Oxalis latifolia kunth	18.9763	-98.2285
Oxalis latifolia kunth	-7.19821	109.911
Oxalis latifolia kunth	14.5679	-90.4658
Oxalis latifolia kunth	48.41	-4.54021
Oxalis latifolia kunth	-23.5584	-46.5571
Oxalis latifolia kunth	42.6117	-5.5593
Oxalis latifolia kunth	43.244	-5.77679
Oxalis latifolia kunth	-36.9405	174.921
Oxalis latifolia kunth	48.3121	-1.90107
Oxalis latifolia kunth	-3.40342	36.7001
Oxalis latifolia kunth	14.6625	-90.5095
Oxalis latifolia kunth	28.5666	-81.3569
Oxalis latifolia kunth	28.5831	-81.3582
Oxalis latifolia kunth	-33.9479	18.8467
Oxalis latifolia kunth	-23.9245	31.0223
Oxalis latifolia kunth	-33.8735	151.021
Oxalis latifolia kunth	-0.665541	-90.2774
Oxalis latifolia kunth	-0.7445	-90.3161
Oxalis latifolia kunth	36.92	-3.48
Oxalis latifolia kunth	-21.3123	55.4938
Oxalis latifolia kunth	-20.9458	55.5931
Oxalis latifolia kunth	43.3065	1.53561
Oxalis latifolia kunth	42.1061	9.49592
Oxalis latifolia kunth	14.6548	-61.0193
Oxalis latifolia kunth	-21.1332	55.5324
Oxalis latifolia kunth	16.1976	-61.5398
Oxalis latifolia kunth	-21.2232	55.5586
Oxalis latifolia kunth	48.5836	-2.5296
Oxalis latifolia kunth	-21.0445	55.3222
Oxalis latifolia kunth	-21.0918	55.6493
Oxalis latifolia kunth	-21.2336	55.4216
Oxalis latifolia kunth	-20.9633	55.6424
Oxalis latifolia kunth	-21.1101	55.3296
Oxalis latifolia kunth	-21.1661	55.3333
Oxalis latifolia kunth	-21.3063	55.642
Oxalis latifolia kunth	-20.9942	55.3977
Oxalis latifolia kunth	-21.3396	55.5688
Oxalis latifolia kunth	-21.2491	55.3668
Oxalis latifolia kunth	-21.204	55.4924
Oxalis latifolia kunth	-21.2097	55.3586
Oxalis latifolia kunth	-21.1438	55.4588
Oxalis latifolia kunth	-21.3038	55.7451
Oxalis latifolia kunth	-20.933	55.447
Oxalis latifolia kunth	-21.1922	55.7546
Oxalis latifolia kunth	43.36	-2.87
Oxalis latifolia kunth	43.14	-2.41
Oxalis latifolia kunth	43.35	-3.72
Oxalis latifolia kunth	43.09	-2.44
Oxalis latifolia kunth	37.0322	-7.81827
Oxalis latifolia kunth	50.9339	3.60791
Oxalis latifolia kunth	52.0616	1.13499
Oxalis latifolia kunth	52.0347	1.45393
Oxalis latifolia kunth	52.0257	1.13247
Oxalis latifolia kunth	52.0437	1.13373
Oxalis latifolia kunth	50.8339	4.02405
Oxalis latifolia kunth	-36.8889	174.845
Oxalis latifolia kunth	42.1119	2.21009
Oxalis latifolia kunth	4.63429	-74.1954
Oxalis latifolia kunth	4.65188	-74.1594
Oxalis latifolia kunth	4.64363	-74.1781
Oxalis latifolia kunth	4.64748	-74.1685
Oxalis latifolia kunth	51.0883	3.9194
Oxalis latifolia kunth	51.0339	3.80587
Oxalis latifolia kunth	51.0334	-3.11837
Oxalis latifolia kunth	-26.7762	-48.6615
Oxalis latifolia kunth	-35.3744	149.119
Oxalis latifolia kunth	-35.2559	149.045
Oxalis latifolia kunth	6.4265	-75.3387
Oxalis latifolia kunth	19.3606	-99.1989
Oxalis latifolia kunth	13.4247	-86.5353
Oxalis latifolia kunth	16.7795	-92.9496
Oxalis latifolia kunth	6.26251	-75.576
Oxalis latifolia kunth	19.2612	-99.1917
Oxalis latifolia kunth	4.74944	-74.0329
Oxalis latifolia kunth	-33.7829	151.145
Oxalis latifolia kunth	-23.5576	-46.756
Oxalis latifolia kunth	-43.5313	172.631
Oxalis latifolia kunth	19.3326	-98.9706
Oxalis latifolia kunth	19.2919	-99.1739
Oxalis latifolia kunth	-34.1444	18.4339
Oxalis latifolia kunth	19.2961	-99.1961
Oxalis latifolia kunth	-29.0965	26.2061
Oxalis latifolia kunth	19.3084	-99.2554
Oxalis latifolia kunth	-33.6943	151.288
Oxalis latifolia kunth	4.67385	-74.0416
Oxalis latifolia kunth	-7.90958	112.623
Oxalis latifolia kunth	16.7334	-92.6041
Oxalis latifolia kunth	-29.4006	153.352
Oxalis latifolia kunth	-26.6795	27.0989
Oxalis latifolia kunth	-27.6011	-48.5209
Oxalis latifolia kunth	-29.7955	31.0394
Oxalis latifolia kunth	-34.0254	22.2391
Oxalis latifolia kunth	16.7323	-92.6467
Oxalis latifolia kunth	19.3139	-99.1861
Oxalis latifolia kunth	32.2925	-64.7644
Oxalis latifolia kunth	37.7431	-25.6671
Oxalis latifolia kunth	-25.7418	28.225
Oxalis latifolia kunth	-36.9169	174.731
Oxalis latifolia kunth	-29.4459	-51.1367
Oxalis latifolia kunth	47.6759	-3.20906
Oxalis latifolia kunth	19.6034	-99.1457
Oxalis latifolia kunth	-36.8185	174.73
Oxalis latifolia kunth	-27.9844	26.7526
Oxalis latifolia kunth	32.2768	-64.7751
Oxalis latifolia kunth	19.3423	-99.1918
Oxalis latifolia kunth	-36.6582	174.728
Oxalis latifolia kunth	-0.198643	-78.435
Oxalis latifolia kunth	32.2691	-64.871
Oxalis latifolia kunth	39.5335	-8.18822
Oxalis latifolia kunth	-20.5376	47.2429
Oxalis latifolia kunth	-37.7833	144.917
Oxalis latifolia kunth	-33.7815	151.068
Oxalis latifolia kunth	-33.6115	151.14
Oxalis latifolia kunth	-34.0837	150.836
Oxalis latifolia kunth	-32.699	151.537
Oxalis latifolia kunth	-32.2763	150.897
Oxalis latifolia kunth	51.183	4.40622
Oxalis latifolia kunth	50.9501	4.77168
Oxalis latifolia kunth	0.49252	35.742
Oxalis latifolia kunth	-37.9524	145.575
Oxalis latifolia kunth	-17.7683	31.1119
Oxalis latifolia kunth	-6.92332	107.666
Oxalis latifolia kunth	-34.0322	18.4765
Oxalis latifolia kunth	-28.5563	151.951
Oxalis latifolia kunth	16.7209	-92.6592
Oxalis latifolia kunth	32.7159	-17.0328
Oxalis latifolia kunth	41.1567	-7.64067
Oxalis latifolia kunth	43.1137	-1.66937
Oxalis latifolia kunth	43.4339	-1.59171
Oxalis latifolia kunth	51.3	5.75
Oxalis latifolia kunth	42.8283	-1.58778
Oxalis latifolia kunth	53.25	6.45
Oxalis latifolia kunth	52	5.9
Oxalis latifolia kunth	38.5405	-28.6228
Oxalis latifolia kunth	42.5309	3.07035
Oxalis latifolia kunth	42.5821	2.9573
Oxalis latifolia kunth	40.7116	-8.34406
Oxalis latifolia kunth	37.4346	-6.23148
Oxalis latifolia kunth	43.4338	-5.65349
Oxalis latifolia kunth	52.1	4.4
Oxalis latifolia kunth	51.7	4.8
Oxalis latifolia kunth	52.1	4.25
Oxalis latifolia kunth	40.667	-3.76359
Oxalis latifolia kunth	-37.7919	175.287
Oxalis latifolia kunth	-15.8167	-48.1167
Oxalis latifolia kunth	-31.625	29.625
Oxalis latifolia kunth	-28.625	29.625
Oxalis latifolia kunth	-26.1736	27.9017
Oxalis latifolia kunth	-24.875	27.875
Oxalis latifolia kunth	-30.375	30.625
Oxalis latifolia kunth	-30.875	30.375
Oxalis latifolia kunth	-25.625	31.125
Oxalis latifolia kunth	-28.625	28.875
Oxalis latifolia kunth	-25.625	28.125
Oxalis latifolia kunth	-26.875	32.375
Oxalis latifolia kunth	-23.125	31.375
Oxalis latifolia kunth	-22.875	30.625
Oxalis latifolia kunth	-27.625	27.125
Oxalis latifolia kunth	-24.375	28.625
Oxalis latifolia kunth	-23.375	29.875
Oxalis latifolia kunth	-27.375	30.375
Oxalis latifolia kunth	-25.875	29.125
Oxalis latifolia kunth	-29.875	31.125
Oxalis latifolia kunth	-22.375	29.125
Oxalis latifolia kunth	-30.2667	30.6167
Oxalis latifolia kunth	-27.4581	18.4992
Oxalis latifolia kunth	-25.625	28.375
Oxalis latifolia kunth	-24.5	25.5
Oxalis latifolia kunth	-26.625	27.125
Oxalis latifolia kunth	-26.625	27.875
Oxalis latifolia kunth	-10.7083	33.575
Oxalis latifolia kunth	-25.875	27.875
Oxalis latifolia kunth	-33.125	27.875
Oxalis latifolia kunth	-24.625	30.125
Oxalis latifolia kunth	17.115	-25.0819
Oxalis latifolia kunth	-35.2267	173.95
Oxalis latifolia kunth	37.7629	-25.6412
Oxalis latifolia kunth	-28.0071	-49.5897
Oxalis latifolia kunth	44.2283	42.0482
Oxalis latifolia kunth	51.2071	5.17283
Oxalis latifolia kunth	51.2326	5.27855
Oxalis latifolia kunth	51.1953	4.42479
Oxalis latifolia kunth	51.2128	5.10595
Oxalis latifolia kunth	51.1276	5.25184
Oxalis latifolia kunth	51.1212	5.35257
Oxalis latifolia kunth	51.2216	4.42502
Oxalis latifolia kunth	51.2484	5.51644
Oxalis latifolia kunth	51.1751	5.1668
Oxalis latifolia kunth	51.2662	5.49534
Oxalis latifolia kunth	-6.93194	107.771
Oxalis latifolia kunth	30.078	80.2313
Oxalis latifolia kunth	14.511	-90.702
Oxalis latifolia kunth	48.4314	-4.52186
Oxalis latifolia kunth	45.8657	-0.58078
Oxalis latifolia kunth	47.4542	-0.57498
Oxalis latifolia kunth	43.0222	3.03719
Oxalis latifolia kunth	48.6694	2.37337
Oxalis latifolia kunth	47.6237	0.47306
Oxalis latifolia kunth	-11.6656	27.4936
Oxalis latifolia kunth	-11.6326	27.4831
Oxalis latifolia kunth	42.5712	3.04257
Oxalis latifolia kunth	43.0919	1.28019
Oxalis latifolia kunth	43.4875	-1.45059
Oxalis latifolia kunth	44.3557	3.94345
Oxalis latifolia kunth	43.5732	1.3802
Oxalis latifolia kunth	43.5922	1.4926
Oxalis latifolia kunth	43.5739	1.39415
Oxalis latifolia kunth	43.6262	1.40449
Oxalis latifolia kunth	-36.6441	174.65
Oxalis latifolia kunth	-17.7477	31.1305
Oxalis latifolia kunth	-37.8558	145.036
Oxalis latifolia kunth	-25.7136	28.2442
Oxalis latifolia kunth	0.331442	-78.1313
Oxalis latifolia kunth	-36.8862	175.674
Oxalis latifolia kunth	-26.2171	28.2446
Oxalis latifolia kunth	32.8332	-117.191
Oxalis latifolia kunth	-33.7101	151.09
Oxalis latifolia kunth	-33.1198	151.456
Oxalis latifolia kunth	-33.7754	151.162
Oxalis latifolia kunth	-33.701	150.931
Oxalis latifolia kunth	-33.7925	151.034
Oxalis latifolia kunth	-33.7187	151.106
Oxalis latifolia kunth	-33.6842	151.028
Oxalis latifolia kunth	-34.2027	150.974
Oxalis latifolia kunth	-33.7202	151.099
Oxalis latifolia kunth	-37.8974	175.472
Oxalis latifolia kunth	47.9455	-1.75202
Oxalis latifolia kunth	-32.5739	27.4256
Oxalis latifolia kunth	-33.9874	18.4318
Oxalis latifolia kunth	-33.8638	151.013
Oxalis latifolia kunth	-26.0947	28.3597
Oxalis latifolia kunth	-37.8852	175.464
Oxalis latifolia kunth	-26.093	28.2054
Oxalis latifolia kunth	40.5394	-8.75639
Oxalis latifolia kunth	-29.8318	30.918
Oxalis latifolia kunth	32.6535	-16.9431
Oxalis latifolia kunth	-33.9368	18.8807
Oxalis latifolia kunth	47.2911	-2.39705
Oxalis latifolia kunth	-36.7997	174.71
Oxalis latifolia kunth	-37.7087	145.006
Oxalis latifolia kunth	-36.9734	174.857
Oxalis latifolia kunth	43.5298	10.3185
Oxalis latifolia kunth	27.6411	85.23
Oxalis latifolia kunth	-32.9977	151.685
Oxalis latifolia kunth	-23.6407	30.0442
Oxalis latifolia kunth	19.1543	-98.9736
Oxalis latifolia kunth	45.9508	-0.966248
Oxalis latifolia kunth	43.9438	0.311477
Oxalis latifolia kunth	13.0193	77.5649
Oxalis latifolia kunth	18.1873	-67.1373
Oxalis latifolia kunth	48.445	-1.86262
Oxalis latifolia kunth	25.0716	102.7
Oxalis latifolia kunth	29.2171	-82.0497
Oxalis latifolia kunth	48.7147	2.24831
Oxalis latifolia kunth	-25.8131	28.2937
Oxalis latifolia kunth	-34.0025	18.449
Oxalis latifolia kunth	-20.4603	-54.5956
Oxalis latifolia kunth	-25.3989	-49.2247
Oxalis latifolia kunth	-25.4253	-49.2672
Oxalis latifolia kunth	27.2868	91.5236
Oxalis latifolia kunth	51.2069	3.23203
Oxalis latifolia kunth	-36.9221	174.794
Oxalis latifolia kunth	-0.070188	-78.4683
Oxalis latifolia kunth	-7.9574	113.487
Oxalis latifolia kunth	38.5662	-9.08009
Oxalis latifolia kunth	32.639	-16.9408
Oxalis latifolia kunth	40.0292	-7.48162
Oxalis latifolia kunth	-22.6833	44.1372
Oxalis latifolia kunth	30.9176	-105.085
Oxalis latifolia kunth	38.5549	-28.6452
Oxalis latifolia kunth	38.7143	-9.23492
Oxalis latifolia kunth	37.863	-25.7972
Oxalis latifolia kunth	52.1565	4.48353
Oxalis latifolia kunth	50.9005	4.00047
Oxalis latifolia kunth	51.2172	4.47236
Oxalis latifolia kunth	-39.9118	175.025
Oxalis latifolia kunth	-0.052523	-78.455
Oxalis latifolia kunth	42.2182	2.55352
Oxalis latifolia kunth	6.84459	-73.0743
Oxalis latifolia kunth	4.66215	-74.0506
Oxalis latifolia kunth	42.1446	2.5099
Oxalis latifolia kunth	4.664	-74.1287
Oxalis latifolia kunth	6.20922	-75.5667
Oxalis latifolia kunth	20.7261	-103.316
Oxalis latifolia kunth	40.9268	-8.54833
Oxalis latifolia kunth	6.12771	-75.6207
Oxalis latifolia kunth	42.5636	-8.70141
Oxalis latifolia kunth	6.12537	-75.3432
Oxalis latifolia kunth	20.6637	-103.399
Oxalis latifolia kunth	-25.3611	-53.0444
Oxalis latifolia kunth	-25.44	-53.0242
Oxalis latifolia kunth	-0.96316	-80.7549
Oxalis latifolia kunth	37.8817	-25.8264
Oxalis latifolia kunth	-36.2199	175.057
Oxalis latifolia kunth	14.4004	-89.3612
Oxalis latifolia kunth	48.575	-1.23755
Oxalis latifolia kunth	31.8925	-116.592
Oxalis latifolia kunth	32.6558	-17.0231
Oxalis latifolia kunth	32.6453	-16.9135
Oxalis latifolia kunth	-32.7864	149.463
Oxalis latifolia kunth	41.8538	2.68425
Oxalis latifolia kunth	41.8626	2.67073
Oxalis latifolia kunth	-6.88349	107.58
Oxalis latifolia kunth	41.7608	2.61565
Oxalis latifolia kunth	50.4126	-5.08042
Oxalis latifolia kunth	-29.8042	31.0167
Oxalis latifolia kunth	-29.6073	30.3479
Oxalis latifolia kunth	-12.0824	-76.9939
Oxalis latifolia kunth	-25.6077	27.0708
Oxalis latifolia kunth	-0.311533	36.1307
Oxalis latifolia kunth	-34.0439	18.4345
Oxalis latifolia kunth	-22.9677	-43.2229
Oxalis latifolia kunth	-37.8532	144.947
Oxalis latifolia kunth	-1.23356	36.8244
Oxalis latifolia kunth	51.0523	3.72949
Oxalis latifolia kunth	-34.8147	147.209
Oxalis latifolia kunth	-32.8555	151.805
Oxalis latifolia kunth	-32.0892	150.137
Oxalis latifolia kunth	-33.471	151.434
Oxalis latifolia kunth	20.2985	-103.263
Oxalis latifolia kunth	24.9858	102.717
Oxalis latifolia kunth	43.4153	39.9299
Oxalis latifolia kunth	17.9823	-92.9295
Oxalis latifolia kunth	52.8691	1.2234
Oxalis latifolia kunth	-25.7333	-53.0453
Oxalis latifolia kunth	50.9097	4.46411
Oxalis latifolia kunth	51.0433	3.728
Oxalis latifolia kunth	51.0805	3.7293
Oxalis latifolia kunth	50.8453	4.35496
Oxalis latifolia kunth	-25.7575	27.8958
Oxalis latifolia kunth	12.7411	77.8253
Oxalis latifolia kunth	43.5702	39.731
Oxalis latifolia kunth	19.3288	-98.9921
Oxalis latifolia kunth	41.462	15.5601
Oxalis latifolia kunth	40.4128	16.692
Oxalis latifolia kunth	40.3635	16.6882
Oxalis latifolia kunth	-20.1293	-40.8359
Oxalis latifolia kunth	-27.4359	153.025
Oxalis latifolia kunth	14.0342	-87.0747
Oxalis latifolia kunth	40.9358	-8.36537
Oxalis latifolia kunth	-25.672	28.5222
Oxalis latifolia kunth	-29.0821	26.2075
Oxalis latifolia kunth	42.2341	2.28631
Oxalis latifolia kunth	-28.6783	-49.3703
Oxalis latifolia kunth	-26.1175	-48.6164
Oxalis latifolia kunth	3.38908	-76.5438
Oxalis latifolia kunth	51.1156	3.31333
Oxalis latifolia kunth	50.8855	4.7164
Oxalis latifolia kunth	50.9195	4.7711
Oxalis latifolia kunth	51.0123	3.70913
Oxalis latifolia kunth	26.9226	89.5238
Oxalis latifolia kunth	26.8998	89.0952
Oxalis latifolia kunth	27.6418	90.6773
Oxalis latifolia kunth	27.5154	89.8666
Oxalis latifolia kunth	27.2605	91.1779
Oxalis latifolia kunth	27.5017	90.5069
Oxalis latifolia kunth	27.0323	89.8879
Oxalis latifolia kunth	27.6947	89.769
Oxalis latifolia kunth	27.479	89.634
Oxalis latifolia kunth	-11.4696	43.3334
Oxalis latifolia kunth	-25.4355	31.0142
Oxalis latifolia kunth	-20.233	57.5107
Oxalis latifolia kunth	-20.4986	57.5334
Oxalis latifolia kunth	-20.3932	57.579
Oxalis latifolia kunth	-3.37103	36.6947
Oxalis latifolia kunth	-20.1899	57.5636
Oxalis latifolia kunth	-20.0668	57.5789
Oxalis latifolia kunth	-20.5204	47.247
Oxalis latifolia kunth	40.4119	-3.6915
Oxalis latifolia kunth	25.6307	-100.208
Oxalis latifolia kunth	-27.7523	153.145
Oxalis latifolia kunth	-0.2667	-78.5512
Oxalis latifolia kunth	-28.5556	153.5
Oxalis latifolia kunth	-33.9608	151.13
Oxalis latifolia kunth	-34.6151	150.289
Oxalis latifolia kunth	-33.9114	151.238
Oxalis latifolia kunth	40.9874	-8.10929
Oxalis latifolia kunth	38.2779	15.5689
Oxalis latifolia kunth	38.1844	15.5518
Oxalis latifolia kunth	-34.0279	18.4959
Oxalis latifolia kunth	39.4873	-8.08264
Oxalis latifolia kunth	40.9327	-8.25274
Oxalis latifolia kunth	-43.5759	172.654
Oxalis latifolia kunth	43.1574	-5.82538
Oxalis latifolia kunth	-27.6132	152.87
Oxalis latifolia kunth	-35.3803	149.102
Oxalis latifolia kunth	-35.6838	174.334
Oxalis latifolia kunth	-33.7655	151.251
Oxalis latifolia kunth	14.3868	-89.3702
Oxalis latifolia kunth	14.0715	-87.1649
Oxalis latifolia kunth	44.0345	1.22388
Oxalis latifolia kunth	17.0706	-96.7231
Oxalis latifolia kunth	43.395	-4.61754
Oxalis latifolia kunth	-26.2849	-48.8575
Oxalis latifolia kunth	44.2652	9.48616
Oxalis latifolia kunth	44.2094	9.85864
Oxalis latifolia kunth	44.1144	10.0203
Oxalis latifolia kunth	44.1579	9.94514
Oxalis latifolia kunth	44.2469	9.62317
Oxalis latifolia kunth	44.0918	10.0198
Oxalis latifolia kunth	44.2727	9.60897
Oxalis latifolia kunth	44.1438	9.73954
Oxalis latifolia kunth	44.1234	9.96778
Oxalis latifolia kunth	44.1077	9.99274
Oxalis latifolia kunth	44.0873	10.0442
Oxalis latifolia kunth	44.3084	9.66071
Oxalis latifolia kunth	44.0995	9.96574
Oxalis latifolia kunth	43.5768	-7.2651
Oxalis latifolia kunth	13.0856	77.5919
Oxalis latifolia kunth	19.4092	-99.1783
Oxalis latifolia kunth	50.9766	2.04699
Oxalis latifolia kunth	28.9216	-82.4569
Oxalis latifolia kunth	29.6448	-82.3454
Oxalis latifolia kunth	50.9251	4.33057
Oxalis latifolia kunth	28.4183	-81.3538
Oxalis latifolia kunth	-33.2836	19.1381
Oxalis latifolia kunth	-33.8695	151.013
Oxalis latifolia kunth	40.3576	-8.49217
Oxalis latifolia kunth	12.7317	77.8168
Oxalis latifolia kunth	47.0875	-1.09511
Oxalis latifolia kunth	47.2552	-1.01329
Oxalis latifolia kunth	16.7681	-92.9225
Oxalis latifolia kunth	18.1146	-99.9378
Oxalis latifolia kunth	16.6754	-97.7969
Oxalis latifolia kunth	16.7184	-97.5904
Oxalis latifolia kunth	16.8161	-97.6264
Oxalis latifolia kunth	16.8319	-97.6703
Oxalis latifolia kunth	14.117	-87.833
Oxalis latifolia kunth	18.4864	-99.4194
Oxalis latifolia kunth	16.7719	-97.6308
Oxalis latifolia kunth	19.825	-90.5417
Oxalis latifolia kunth	22.8	-100.383
Oxalis latifolia kunth	27.8028	-108.115
Oxalis latifolia kunth	20.15	-99.025
Oxalis latifolia kunth	25.3375	-100.923
Oxalis latifolia kunth	17.8611	-99.7553
Oxalis latifolia kunth	16.9911	-92.91
Oxalis latifolia kunth	21.9222	-103.868
Oxalis latifolia kunth	16.133	-92.033
Oxalis latifolia kunth	17.25	-96
Oxalis latifolia kunth	28.667	-103.65
Oxalis latifolia kunth	18.183	-97.05
Oxalis latifolia kunth	29.067	-102.767
Oxalis latifolia kunth	16.2899	-95.8658
Oxalis latifolia kunth	16.8907	-97.5357
Oxalis latifolia kunth	18.3829	-100.14
Oxalis latifolia kunth	19.7056	-96.8703
Oxalis latifolia kunth	16.2664	-93.6222
Oxalis latifolia kunth	17.5091	-97.4855
Oxalis latifolia kunth	19.1881	-98.9825
Oxalis latifolia kunth	16.2556	-93.5947
Oxalis latifolia kunth	19.5038	-98.8815
Oxalis latifolia kunth	17.5015	-97.4585
Oxalis latifolia kunth	16.0011	-93.4128
Oxalis latifolia kunth	18.1373	-96.9588
Oxalis latifolia kunth	16.277	-96.302
Oxalis latifolia kunth	19.783	-96.783
Oxalis latifolia kunth	13.817	-89.933
Oxalis latifolia kunth	17.9022	-99.7681
Oxalis latifolia kunth	21.3572	-103.224
Oxalis latifolia kunth	18.2889	-89.4653
Oxalis latifolia kunth	20.725	-88.3667
Oxalis latifolia kunth	28.5	-108.5
Oxalis latifolia kunth	20.967	-89.617
Oxalis latifolia kunth	16.1	-96.433
Oxalis latifolia kunth	16.7417	-92.6417
Oxalis latifolia kunth	19.3514	-99.1831
Oxalis latifolia kunth	-0.006894	-78.4486
Oxalis latifolia kunth	50.6745	3.59446
Oxalis latifolia kunth	50.6502	4.36706
Oxalis latifolia kunth	16.875	-92.4083
Oxalis latifolia kunth	16.9472	-92.325
Oxalis latifolia kunth	16.9472	-92.5053
Oxalis latifolia kunth	16.9472	-92.8392
Oxalis latifolia kunth	16.9472	-92.7569
Oxalis latifolia kunth	15.1958	-92.3506
Oxalis latifolia kunth	16.0797	-93.4388
Oxalis latifolia kunth	-37.8333	144.975
Oxalis latifolia kunth	-36.7152	142.201
Oxalis latifolia kunth	-37.8318	145.068
Oxalis latifolia kunth	-37.8985	144.985
Oxalis latifolia kunth	-36.3152	145.051
Oxalis latifolia kunth	-34.92	138.6
Oxalis latifolia kunth	-25.4473	-49.2316
Oxalis latifolia kunth	24.451	-111.773
Oxalis latifolia kunth	24.648	-112.148
Oxalis latifolia kunth	25.2003	-111.029
Oxalis latifolia kunth	-33.2967	26.5521
Oxalis latifolia kunth	-43.4988	172.601
Oxalis latifolia kunth	-8.07025	-78.9975
Oxalis latifolia kunth	9.92154	-84.1335
Oxalis latifolia kunth	16.7043	-92.634
Oxalis latifolia kunth	30.2801	-81.6535
Oxalis latifolia kunth	-26.8878	-48.7007
Oxalis latifolia kunth	-22.9243	-43.2566
Oxalis latifolia kunth	-33.9953	22.5481
Oxalis latifolia kunth	-43.5311	172.639
Oxalis latifolia kunth	-35.2346	173.957
Oxalis latifolia kunth	-25.8006	28.3386
Oxalis latifolia kunth	13.7234	-89.3685
Oxalis latifolia kunth	-34.0431	22.2315
Oxalis latifolia kunth	-43.5797	172.633
Oxalis latifolia kunth	4.71921	-74.107
Oxalis latifolia kunth	-33.9878	22.5946
Oxalis latifolia kunth	-0.2125	-78.4317
Oxalis latifolia kunth	4.68839	-74.1077
Oxalis latifolia kunth	-43.5491	172.641
Oxalis latifolia kunth	-34.0776	18.4556
Oxalis latifolia kunth	-34.0722	18.8385
Oxalis latifolia kunth	-29.8291	31.0093
Oxalis latifolia kunth	-33.7261	151.178
Oxalis latifolia kunth	-43.4955	172.561
Oxalis latifolia kunth	16.5286	-92.524
Oxalis latifolia kunth	16.7248	-92.5845
Oxalis latifolia kunth	41.8678	2.64193
Oxalis latifolia kunth	51.4053	-0.817232
Oxalis latifolia kunth	50.125	-5.54104
Oxalis latifolia kunth	50.1643	-5.4319
Oxalis latifolia kunth	49.9192	-6.30629
Oxalis latifolia kunth	50.0659	-5.70441
Oxalis latifolia kunth	50.1259	-5.51311
Oxalis latifolia kunth	50.1565	-5.06728
Oxalis latifolia kunth	50.201	-5.40651
Oxalis latifolia kunth	50.6569	-3.34532
Oxalis latifolia kunth	50.2214	-5.32383
Oxalis latifolia kunth	50.0703	-5.56496
Oxalis latifolia kunth	49.954	-6.3373
Oxalis latifolia kunth	50.0891	-5.53839
Oxalis latifolia kunth	50.0839	-5.0906
Oxalis latifolia kunth	51.4086	-0.763718
Oxalis latifolia kunth	51.4754	-0.621161
Oxalis latifolia kunth	50.9929	-3.4854
Oxalis latifolia kunth	51.8197	-0.05073
Oxalis latifolia kunth	50.2198	-5.3798
Oxalis latifolia kunth	50.1112	-5.40013
Oxalis latifolia kunth	50.9995	-4.40988
Oxalis latifolia kunth	51.0148	-3.49822
Oxalis latifolia kunth	50.0434	-5.25563
Oxalis latifolia kunth	50.1267	-5.48519
Oxalis latifolia kunth	50.223	-5.26785
Oxalis latifolia kunth	49.8991	-6.36023
Oxalis latifolia kunth	49.9371	-6.3079
Oxalis latifolia kunth	50.1822	-5.43319
Oxalis latifolia kunth	50.1324	-5.28966
Oxalis latifolia kunth	50.0965	-5.2872
Oxalis latifolia kunth	50.1071	-5.53972
Oxalis latifolia kunth	50.6552	-3.48674
Oxalis latifolia kunth	50.2541	-5.43835
Oxalis latifolia kunth	50.0498	-5.64727
Oxalis latifolia kunth	51.5256	-0.72979
Oxalis latifolia kunth	50.8331	-3.6344
Oxalis latifolia kunth	50.5542	-4.18943
Oxalis latifolia kunth	50.9136	-4.20626
Oxalis latifolia kunth	51.6414	-0.494111
Oxalis latifolia kunth	50.6425	-3.4227
Oxalis latifolia kunth	54.0267	-2.26099
Oxalis latifolia kunth	50.0778	-5.31387
Oxalis latifolia kunth	50.0442	-5.22774
Oxalis latifolia kunth	50.2222	-5.29584
Oxalis latifolia kunth	50.2002	-5.43448
Oxalis latifolia kunth	50.4094	-5.02729
Oxalis latifolia kunth	50.3518	-5.16421
Oxalis latifolia kunth	49.9888	-5.27984
Oxalis latifolia kunth	50.3548	-5.05193
Oxalis latifolia kunth	52.0348	1.14696
Oxalis latifolia kunth	51.3429	-1.77527
Oxalis latifolia kunth	51.0738	-4.04971
Oxalis latifolia kunth	51.7892	0.101657
Oxalis latifolia kunth	51.3966	-0.675954
Oxalis latifolia kunth	50.1088	-5.48388
Oxalis latifolia kunth	50.9249	-3.49533
Oxalis latifolia kunth	50.952	-4.15041
Oxalis latifolia kunth	51.2062	-3.93389
Oxalis latifolia kunth	50.0255	-5.25441
Oxalis latifolia kunth	50.1004	-5.1476
Oxalis latifolia kunth	49.9731	-5.19508
Oxalis latifolia kunth	49.9571	-6.25389
Oxalis latifolia kunth	51.4757	-0.864628
Oxalis latifolia kunth	50.1275	-5.45726
Oxalis latifolia kunth	51.4847	-0.619411
Oxalis latifolia kunth	50.1371	-5.12202
Oxalis latifolia kunth	49.9202	-6.27851
Oxalis latifolia kunth	50.0606	-5.28474
Oxalis latifolia kunth	51.741	-1.20485
Oxalis latifolia kunth	51.5575	-0.775307
Oxalis latifolia kunth	50.1378	-5.09407
Oxalis latifolia kunth	50.3985	-3.51387
Oxalis latifolia kunth	50.6332	-3.4507
Oxalis latifolia kunth	50.1011	-5.11968
Oxalis latifolia kunth	51.751	-1.27707
Oxalis latifolia kunth	50.0622	-5.22895
Oxalis latifolia kunth	50.4267	-5.05655
Oxalis latifolia kunth	51.457	-0.988124
Oxalis latifolia kunth	50.3855	-3.47829
Oxalis latifolia kunth	50.7451	-3.48959
Oxalis latifolia kunth	50.2111	-5.04275
Oxalis latifolia kunth	50.2165	-5.49173
Oxalis latifolia kunth	51.3839	-1.78584
Oxalis latifolia kunth	50.3915	-5.02614
Oxalis latifolia kunth	51.383	-1.49846
Oxalis latifolia kunth	50.0091	-5.19747
Oxalis latifolia kunth	50.4754	-3.48109
Oxalis latifolia kunth	51.3991	-1.45304
Oxalis latifolia kunth	50.4791	-3.54463
Oxalis latifolia kunth	50.3109	-3.96053
Oxalis latifolia kunth	51.4123	-0.676938
Oxalis latifolia kunth	49.9002	-6.33246
Oxalis latifolia kunth	51.7314	-0.359349
Oxalis latifolia kunth	50.6788	-3.39549
Oxalis latifolia kunth	50.39	-5.08233
Oxalis latifolia kunth	50.5274	-3.62381
Oxalis latifolia kunth	50.644	-4.1936
Oxalis latifolia kunth	19.5887	-99.261
Oxalis latifolia kunth	30.289	-81.6581
Oxalis latifolia kunth	21.8817	-80.0179
Oxalis latifolia kunth	-35.309	149.146
Oxalis latifolia kunth	39.2829	-7.42926
Oxalis latifolia kunth	-33.8097	151.119
Oxalis latifolia kunth	28.5529	-81.6392
Oxalis latifolia kunth	-6.9371	107.781
Oxalis latifolia kunth	-36.85	174.769
Oxalis latifolia kunth	28.0183	-81.9556
Oxalis latifolia kunth	-6.76557	108.185
Oxalis latifolia kunth	28.6285	-110.701
Oxalis latifolia kunth	29.6891	-95.4979
Oxalis latifolia kunth	-2.72913	29.7915
Oxalis latifolia kunth	-33.4719	-70.5628
Oxalis latifolia kunth	-41.2094	174.932
Oxalis latifolia kunth	-25.8121	28.2734
Oxalis latifolia kunth	18.4016	-66.0518
Oxalis latifolia kunth	29.6327	-82.3702
Oxalis latifolia kunth	29.1703	-81.6261
Oxalis latifolia kunth	29.6327	-95.7673
Oxalis latifolia kunth	29.6445	-82.3619
Oxalis latifolia kunth	29.6456	-82.3905
Oxalis latifolia kunth	-43.5157	172.78
Oxalis latifolia kunth	29.6556	-82.3292
Oxalis latifolia kunth	-43.5221	172.668
Oxalis latifolia kunth	30.4264	-84.2777
Oxalis latifolia kunth	-33.9869	151.044
Oxalis latifolia kunth	28.5057	-81.2332
Oxalis latifolia kunth	-43.593	172.584
Oxalis latifolia kunth	-0.772	36.421
Oxalis latifolia kunth	-33.2567	151.548
Oxalis latifolia kunth	8.60092	-82.4226
Oxalis latifolia kunth	20.0054	-97.7146
Oxalis latifolia kunth	19.5125	-96.9174
Oxalis latifolia kunth	-36.8161	174.742
Oxalis latifolia kunth	18.1391	-66.266
Oxalis latifolia kunth	4.57913	-74.1122
Oxalis latifolia kunth	28.2961	-82.0982
Oxalis latifolia kunth	-33.9136	151.258
Oxalis latifolia kunth	-32.3206	26.0114
Oxalis latifolia kunth	-38.6569	178.03
Oxalis latifolia kunth	9.24242	-70.2808
Oxalis latifolia kunth	21.0309	-89.5894
Oxalis latifolia kunth	23.4584	-110.242
Oxalis latifolia kunth	41.1477	-8.62512
Oxalis latifolia kunth	-33.7564	151.231
Oxalis latifolia kunth	20.5612	-100.42
Oxalis latifolia kunth	44.1136	15.2244
Oxalis latifolia kunth	25.638	-100.263
Oxalis latifolia kunth	20.394	-99.9643
Oxalis latifolia kunth	-21.1162	55.4447
Oxalis latifolia kunth	47.3213	-1.03491
Oxalis latifolia kunth	20.0402	-100.724
Oxalis latifolia kunth	41.6463	-8.80613
Oxalis latifolia kunth	-37.7989	175.325
Oxalis latifolia kunth	47.9922	-1.75641
Oxalis latifolia kunth	47.8873	-1.70614
Oxalis latifolia kunth	-25.4972	-54.5608
Oxalis latifolia kunth	-25.4656	-54.5728
Oxalis latifolia kunth	-25.6233	-54.4769
Oxalis latifolia kunth	-34.0376	23.0507
Oxalis latifolia kunth	-25.7441	28.3
Oxalis latifolia kunth	-17.8115	31.0809
Oxalis latifolia kunth	26.2414	-80.0199
Oxalis latifolia kunth	-25.7739	28.2958
Oxalis latifolia kunth	-25.7458	28.2746
Oxalis latifolia kunth	-33.9641	18.4707
Oxalis latifolia kunth	35.6781	-121.286
Oxalis latifolia kunth	36.657	-121.7
Oxalis latifolia kunth	38.5179	-121.363
Oxalis latifolia kunth	38.5506	-121.759
Oxalis latifolia kunth	38.4976	-121.391
Oxalis latifolia kunth	37.8767	-122.268
Oxalis latifolia kunth	35.2637	-120.702
Oxalis latifolia kunth	38.4783	-121.469
Oxalis latifolia kunth	37.8926	-122.278
Oxalis latifolia kunth	36.5983	-121.897
Oxalis latifolia kunth	37.0641	-120.844
Oxalis latifolia kunth	37.7563	-122.483
Oxalis latifolia kunth	34.6777	-120.528
Oxalis latifolia kunth	36.6519	-121.624
Oxalis latifolia kunth	38.5749	-121.492
Oxalis latifolia kunth	38.3924	-120.803
Oxalis latifolia kunth	-38.1125	176.84
Oxalis latifolia kunth	19.2628	-98.9473
Oxalis latifolia kunth	34.3904	-119.464
Oxalis latifolia kunth	34.787	-120.347
Oxalis latifolia kunth	-34.0634	150.996
Oxalis latifolia kunth	50.9427	3.57931
Oxalis latifolia kunth	-37.2004	174.901
Oxalis latifolia kunth	43.4344	-5.0725
Oxalis latifolia kunth	-33.8744	151.012
Oxalis latifolia kunth	17.4838	78.3158
Oxalis latifolia kunth	37.7302	-122.399
Oxalis latifolia kunth	-3.19628	-78.9729
Oxalis latifolia kunth	29.6648	-82.3498
Oxalis latifolia kunth	3.12881	98.5528
Oxalis latifolia kunth	28.1297	85.3123
Oxalis latifolia kunth	-30.5336	151.641
Oxalis latifolia kunth	41.57	1.69
Oxalis latifolia kunth	41.78	2.58
Oxalis latifolia kunth	42.32	2.33
Oxalis latifolia kunth	41.06	1.04
Oxalis latifolia kunth	42.05	2.58
Oxalis latifolia kunth	41.57	2.48
Oxalis latifolia kunth	41.16	1.01
Oxalis latifolia kunth	41.73	1.28
Oxalis latifolia kunth	41.22	1.03
Oxalis latifolia kunth	41.69	2.49
Oxalis latifolia kunth	41.36	1.16
Oxalis latifolia kunth	41.13	0.92
Oxalis latifolia kunth	42.23	2.45
Oxalis latifolia kunth	41.39	2.13
Oxalis latifolia kunth	41.5	2.35
Oxalis latifolia kunth	41.68	2.28
Oxalis latifolia kunth	41.42	2.12
Oxalis latifolia kunth	41.96	2.63
Oxalis latifolia kunth	-21.2804	55.4644
Oxalis latifolia kunth	-0.212265	-78.4665
Oxalis latifolia kunth	-43.3746	172.704
Oxalis latifolia kunth	-37.8564	144.997
Oxalis latifolia kunth	-36.9232	174.654
Oxalis latifolia kunth	-31.637	152.789
Oxalis latifolia kunth	-33.891	150.961
Oxalis latifolia kunth	-33.8795	150.781
Oxalis latifolia kunth	-33.7222	151.108
Oxalis latifolia kunth	51.0136	3.79034
Oxalis latifolia kunth	-0.214213	-78.4965
Oxalis latifolia kunth	19.166	-96.9615
Oxalis latifolia kunth	-36.8553	174.777
Oxalis latifolia kunth	-33.6972	151.107
Oxalis latifolia kunth	40.7324	-8.37137
Oxalis latifolia kunth	-33.8045	151.177
Oxalis latifolia kunth	27.2769	-82.5173
Oxalis latifolia kunth	-20.506	47.2399
Oxalis latifolia kunth	-15.671	-47.8551
Oxalis latifolia kunth	47.78	13.05
Oxalis latifolia kunth	21.0193	-101.257
Oxalis latifolia kunth	-31.6301	152.83
Oxalis latifolia kunth	-33.8976	18.595
Oxalis latifolia kunth	-15.3671	35.2661
Oxalis latifolia kunth	19.2557	-99.1276
Oxalis latifolia kunth	0.358702	-79.4736
Oxalis latifolia kunth	20.5301	-100.437
Oxalis latifolia kunth	-15.7322	-47.9258
Oxalis latifolia kunth	-20.03	-49.38
Oxalis latifolia kunth	-20.7614	-42.8681
Oxalis latifolia kunth	-15.7797	-47.9294
Oxalis latifolia kunth	-23.2667	-47.0278
Oxalis latifolia kunth	-23.3903	-51.9417
Oxalis latifolia kunth	-26.9244	-49.3711
Oxalis latifolia kunth	42.721	-1.113
Oxalis latifolia kunth	42.844	-2.676
Oxalis latifolia kunth	43.258	-3.4
Oxalis latifolia kunth	43.394	-2.994
Oxalis latifolia kunth	43.47	-0.84
Oxalis latifolia kunth	43.209	-1.935
Oxalis latifolia kunth	43.376	-3.031
Oxalis latifolia kunth	43.051	-2.724
Oxalis latifolia kunth	43.077	-2.515
Oxalis latifolia kunth	43.22	-2.2
Oxalis latifolia kunth	43.342	-1.822
Oxalis latifolia kunth	43.161	-1.715
Oxalis latifolia kunth	26.1667	-101.417
Oxalis latifolia kunth	50.854	4.45661
Oxalis latifolia kunth	-0.079028	-78.4719
Oxalis latifolia kunth	41.8731	-8.2627
Oxalis latifolia kunth	-37.784	176.388
Oxalis latifolia kunth	19.3933	-98.9936
Oxalis latifolia kunth	32.629	-16.8159
Oxalis latifolia kunth	-26.067	27.9762
Oxalis latifolia kunth	-28.838	153.562
Oxalis latifolia kunth	-25.6953	28.1718
Oxalis latifolia kunth	4.2793	-74.4073
Oxalis latifolia kunth	25.5944	-100.257
Oxalis latifolia kunth	-25.0492	25.7368
Oxalis latifolia kunth	40.182	-122.237
Oxalis latifolia kunth	18.9341	-99.2315
Oxalis latifolia kunth	48.2121	-1.75161
Oxalis latifolia kunth	47.2807	-1.78253
Oxalis latifolia kunth	38.4099	-28.0857
Oxalis latifolia kunth	47.9076	-2.98047
Oxalis latifolia kunth	6.2502	-75.5524
Oxalis latifolia kunth	43.5139	1.49293
Oxalis latifolia kunth	47.9212	-2.29379
Oxalis latifolia kunth	48.2809	4.07887
Oxalis latifolia kunth	43.2909	-0.386248
Oxalis latifolia kunth	46.7056	0.224676
Oxalis latifolia kunth	47.1757	-1.6321
Oxalis latifolia kunth	43.4957	-5.32326
Oxalis latifolia kunth	45.7767	5.16878
Oxalis latifolia kunth	-26.3349	27.8387
Oxalis latifolia kunth	45.989	-0.930962
Oxalis latifolia kunth	26.4841	80.9794
Oxalis latifolia kunth	25.5125	-103.41
Oxalis latifolia kunth	43.3821	-3.84026
Oxalis latifolia kunth	-26.1611	27.8842
Oxalis latifolia kunth	43.096	-0.053823
Oxalis latifolia kunth	47.3712	-0.494248
Oxalis latifolia kunth	43.1843	-7.51693
Oxalis latifolia kunth	48.0606	0.733872
Oxalis latifolia kunth	47.3701	-2.0365
Oxalis latifolia kunth	43.562	2.24227
Oxalis latifolia kunth	30.3081	78.0623
Oxalis latifolia kunth	-18.6061	-46.5247
Oxalis latifolia kunth	41.5404	2.04554
Oxalis latifolia kunth	44.8855	-0.338847
Oxalis latifolia kunth	17.9832	-92.9195
Oxalis latifolia kunth	46.6129	0.224986
Oxalis latifolia kunth	17.6987	74.0148
Oxalis latifolia kunth	43.5461	-5.40019
Oxalis latifolia kunth	48.4987	0.233606
Oxalis latifolia kunth	-20.9586	55.3306
Oxalis latifolia kunth	4.79252	-74.4605
Oxalis latifolia kunth	22.2998	-97.887
Oxalis latifolia kunth	4.70525	-74.0595
Oxalis latifolia kunth	21.8554	-102.307
Oxalis latifolia kunth	13.7248	-89.2282
Oxalis latifolia kunth	19.7219	-101.18
Oxalis latifolia kunth	-23.1836	-45.8711
Oxalis latifolia kunth	44.798	-0.571622
Oxalis latifolia kunth	25.4085	-100.992
Oxalis latifolia kunth	43.0359	-2.50644
Oxalis latifolia kunth	44.3391	2.02462
Oxalis latifolia kunth	-23.5803	-49.9122
Oxalis latifolia kunth	47.6808	-2.76544
Oxalis latifolia kunth	47.4609	-0.599788
Oxalis latifolia kunth	43.6114	1.39433
Oxalis latifolia kunth	27.4397	89.6589
Oxalis latifolia kunth	43.7	5.68528
Oxalis latifolia kunth	43.2103	-0.2475
Oxalis latifolia kunth	43.6748	4.08806
Oxalis latifolia kunth	48.002	-1.66793
Oxalis latifolia kunth	48.3522	-0.077128
Oxalis latifolia kunth	19.4132	-99.1866
Oxalis latifolia kunth	43.1102	-7.05391
Oxalis latifolia kunth	42.3424	-7.8611
Oxalis latifolia kunth	19.3466	-99.111
Oxalis latifolia kunth	17.9807	-77.4821
Oxalis latifolia kunth	47.7039	-3.00531
Oxalis latifolia kunth	19.7195	-101.162
Oxalis latifolia kunth	-0.884795	37.2322
Oxalis latifolia kunth	-26.8389	-48.6419
Oxalis latifolia kunth	46.722	2.49771
Oxalis latifolia kunth	4.17511	-76.1617
Oxalis latifolia kunth	43.3977	-4.63718
Oxalis latifolia kunth	40.5561	-3.64159
Oxalis latifolia kunth	13.0086	77.6149
Oxalis latifolia kunth	44.705	1.46139
Oxalis latifolia kunth	44.8225	-0.624167
Oxalis latifolia kunth	-23.5419	-46.9795
Oxalis latifolia kunth	43.4727	0.829134
Oxalis latifolia kunth	-17.7969	-63.1136
Oxalis latifolia kunth	-23.6888	-46.5558
Oxalis latifolia kunth	3.82336	11.4939
Oxalis latifolia kunth	-28.5978	-49.4258
Oxalis latifolia kunth	21.1616	-86.9274
Oxalis latifolia kunth	46.9546	-0.5874
Oxalis latifolia kunth	44.4136	0.689189
Oxalis latifolia kunth	47.7984	-3.55182
Oxalis latifolia kunth	-23.1346	30.4273
Oxalis latifolia kunth	44.8468	0.013067
Oxalis latifolia kunth	42.1704	2.4805
Oxalis latifolia kunth	18.0154	-92.9231
Oxalis latifolia kunth	21.8769	-102.274
Oxalis latifolia kunth	-23.2411	-45.8249
Oxalis latifolia kunth	14.4795	-90.6345
Oxalis latifolia kunth	20.3177	98.3677
Oxalis latifolia kunth	29.5957	79.6514
Oxalis latifolia kunth	43.7619	7.22978
Oxalis latifolia kunth	-22.8381	-43.3486
Oxalis latifolia kunth	-29.8174	-51.1536
Oxalis latifolia kunth	25.7461	-100.371
Oxalis latifolia kunth	13.1422	76.3959
Oxalis latifolia kunth	19.3873	-99.0988
Oxalis latifolia kunth	19.5943	-99.2909
Oxalis latifolia kunth	-12.0797	-77.0673
Oxalis latifolia kunth	-23.0741	-48.9303
Oxalis latifolia kunth	28.5151	77.2017
Oxalis latifolia kunth	47.8131	-2.31191
Oxalis latifolia kunth	-0.421792	36.948
Oxalis latifolia kunth	18.9881	-98.2058
Oxalis latifolia kunth	48.8142	2.38639
Oxalis latifolia kunth	-22.8967	-43.5352
Oxalis latifolia kunth	6.19002	-75.581
Oxalis latifolia kunth	10.43	-66.8106
Oxalis latifolia kunth	6.15053	-75.4066
Oxalis latifolia kunth	-20.0814	-44.5887
Oxalis latifolia kunth	47.1929	-1.7044
Oxalis latifolia kunth	-22.7429	-47.6374
Oxalis latifolia kunth	-19.9036	-43.9271
Oxalis latifolia kunth	-21.0906	-45.5604
Oxalis latifolia kunth	13.0503	77.5272
Oxalis latifolia kunth	41.9531	3.03889
Oxalis latifolia kunth	48.9097	2.24307
Oxalis latifolia kunth	45.1421	5.74993
Oxalis latifolia kunth	18.3541	-66.5695
Oxalis latifolia kunth	43.7078	7.32131
Oxalis latifolia kunth	43.4756	2.37852
Oxalis latifolia kunth	44.8036	-0.64452
Oxalis latifolia kunth	43.5058	-1.47687
Oxalis latifolia kunth	-29.6856	-49.9804
Oxalis latifolia kunth	43.89	-0.51008
Oxalis latifolia kunth	44.7387	-0.677267
Oxalis latifolia kunth	43.1809	-1.31926
Oxalis latifolia kunth	31.6583	76.9447
Oxalis latifolia kunth	42.3831	-7.56871
Oxalis latifolia kunth	43.3007	5.38814
Oxalis latifolia kunth	15.5463	-88.0024
Oxalis latifolia kunth	29.8819	78.6576
Oxalis latifolia kunth	43.6861	7.10051
Oxalis latifolia kunth	47.7031	-0.461924
Oxalis latifolia kunth	48.942	2.60896
Oxalis latifolia kunth	-15.4061	28.2964
Oxalis latifolia kunth	43.676	3.98005
Oxalis latifolia kunth	48.1183	-1.60306
Oxalis latifolia kunth	47.1406	4.88205
Oxalis latifolia kunth	48.2969	-1.78475
Oxalis latifolia kunth	49.3557	-1.0194
Oxalis latifolia kunth	43.3587	-5.44355
Oxalis latifolia kunth	30.7704	77.5311
Oxalis latifolia kunth	41.431	2.16208
Oxalis latifolia kunth	49.4107	1.03517
Oxalis latifolia kunth	47.4571	-0.545601
Oxalis latifolia kunth	21.1528	-101.67
Oxalis latifolia kunth	43.3928	-4.48929
Oxalis latifolia kunth	38.6992	-0.518152
Oxalis latifolia kunth	41.4716	2.18688
Oxalis latifolia kunth	-25.7724	-49.3241
Oxalis latifolia kunth	41.9222	-8.82561
Oxalis latifolia kunth	48.8396	2.21926
Oxalis latifolia kunth	40.4867	-8.47889
Oxalis latifolia kunth	25.0406	-77.3157
Oxalis latifolia kunth	-20.225	57.4644
Oxalis latifolia kunth	22.0464	96.4495
Oxalis latifolia kunth	-21.7458	-43.3628
Oxalis latifolia kunth	5.05778	-75.4719
Oxalis latifolia kunth	48.9518	2.04333
Oxalis latifolia kunth	49.0194	1.37362
Oxalis latifolia kunth	43.4461	-4.88667
Oxalis latifolia kunth	20.6244	-100.417
Oxalis latifolia kunth	43.2894	-4.22201
Oxalis latifolia kunth	43.6014	1.45842
Oxalis latifolia kunth	19.4104	-99.1649
Oxalis latifolia kunth	-20.3693	-43.4153
Oxalis latifolia kunth	20.6368	-105.21
Oxalis latifolia kunth	43.6097	1.47365
Oxalis latifolia kunth	15.3184	-91.4821
Oxalis latifolia kunth	30.5264	77.8482
Oxalis latifolia kunth	48.4227	-4.31637
Oxalis latifolia kunth	-23.6183	-46.6177
Oxalis latifolia kunth	44.827	-0.635764
Oxalis latifolia kunth	20.6626	-101.357
Oxalis latifolia kunth	18.9428	-99.2412
Oxalis latifolia kunth	20.4116	-99.9919
Oxalis latifolia kunth	-23.3435	-51.2212
Oxalis latifolia kunth	-23.3673	-47.6839
Oxalis latifolia kunth	47.2421	-1.34926
Oxalis latifolia kunth	47.1643	0.300471
Oxalis latifolia kunth	-23.5419	-47.1943
Oxalis latifolia kunth	15.5133	-88.0064
Oxalis latifolia kunth	14.6079	-90.5975
Oxalis latifolia kunth	0.117577	29.2955
Oxalis latifolia kunth	43.1837	0.784114
Oxalis latifolia kunth	-22.2098	-47.3746
Oxalis latifolia kunth	-25.1611	29.3809
Oxalis latifolia kunth	46.1281	-1.00714
Oxalis latifolia kunth	13.1357	76.6877
Oxalis latifolia kunth	12.7188	77.82
Oxalis latifolia kunth	19.2123	-96.1978
Oxalis latifolia kunth	-23.575	-46.9217
Oxalis latifolia kunth	1.21649	-77.2705
Oxalis latifolia kunth	44.1674	0.702596
Oxalis latifolia kunth	25.449	-100.966
Oxalis latifolia kunth	20.41	-100.797
Oxalis latifolia kunth	-0.157297	-78.4726
Oxalis latifolia kunth	-23.5013	-46.3533
Oxalis latifolia kunth	42.9942	1.87348
Oxalis latifolia kunth	6.2232	-75.5705
Oxalis latifolia kunth	-25.0925	-50.1247
Oxalis latifolia kunth	16.8688	-99.8905
Oxalis latifolia kunth	19.7738	-97.5547
Oxalis latifolia kunth	18.3825	-66.5629
Oxalis latifolia kunth	49.2122	5.97008
Oxalis latifolia kunth	17.9635	-92.9762
Oxalis latifolia kunth	19.4027	-96.56
Oxalis latifolia kunth	-19.9361	-44.193
Oxalis latifolia kunth	-23.6678	-46.7636
Oxalis latifolia kunth	29.4095	79.3187
Oxalis latifolia kunth	46.1908	1.73167
Oxalis latifolia kunth	43.7242	7.14756
Oxalis latifolia kunth	19.3929	-99.1796
Oxalis latifolia kunth	4.70725	-74.2357
Oxalis latifolia kunth	49.5245	0.722795
Oxalis latifolia kunth	43.642	0.586017
Oxalis latifolia kunth	43.686	-7.85138
Oxalis latifolia kunth	48.9661	2.2312
Oxalis latifolia kunth	47.3689	-0.468778
Oxalis latifolia kunth	40.5925	-3.98407
Oxalis latifolia kunth	41.603	-8.44069
Oxalis latifolia kunth	-23.512	-47.3636
Oxalis latifolia kunth	48.8106	-3.3589
Oxalis latifolia kunth	-3.47426	-80.2264
Oxalis latifolia kunth	20.5707	-100.562
Oxalis latifolia kunth	43.2061	-3.92092
Oxalis latifolia kunth	43.3863	-5.67458
Oxalis latifolia kunth	39.5534	-0.520547
Oxalis latifolia kunth	53.4217	-2.9235
Oxalis latifolia kunth	9.03056	-79.475
Oxalis latifolia kunth	42.6051	-5.571
Oxalis latifolia kunth	44.6638	0.933238
Oxalis latifolia kunth	42.7332	-2.08188
Oxalis latifolia kunth	47.301	-0.159451
Oxalis latifolia kunth	43.6004	1.32952
Oxalis latifolia kunth	-22.8577	-42.3483
Oxalis latifolia kunth	39.1474	-9.0259
Oxalis latifolia kunth	43.3124	5.37986
Oxalis latifolia kunth	41.994	2.80754
Oxalis latifolia kunth	18.9783	-99.0754
Oxalis latifolia kunth	44.913	-0.713939
Oxalis latifolia kunth	46.0916	0.452331
Oxalis latifolia kunth	6.24848	-75.6116
Oxalis latifolia kunth	32.722	-95.169
Oxalis latifolia kunth	-21.2268	55.3701
Oxalis latifolia kunth	44.4264	-0.180556
Oxalis latifolia kunth	43.0892	1.625
Oxalis latifolia kunth	47.0395	-1.32921
Oxalis latifolia kunth	43.4178	-5.40851
Oxalis latifolia kunth	47.6279	-2.64943
Oxalis latifolia kunth	44.121	3.87902
Oxalis latifolia kunth	47.702	-0.068489
Oxalis latifolia kunth	43.1867	1.00349
Oxalis latifolia kunth	43.1853	-7.08093
Oxalis latifolia kunth	47.44	-2.38609
Oxalis latifolia kunth	44.8537	-0.616039
Oxalis latifolia kunth	45.7665	3.11421
Oxalis latifolia kunth	43.5568	-6.09959
Oxalis latifolia kunth	42.3503	-4.64294
Oxalis latifolia kunth	43.5581	-5.92219
Oxalis latifolia kunth	-29.4811	-51.8143
Oxalis latifolia kunth	-29.7428	-51.0992
Oxalis latifolia kunth	48.7667	1.92806
Oxalis latifolia kunth	19.3373	-99.2441
Oxalis latifolia kunth	19.6653	-101.198
Oxalis latifolia kunth	53.1531	-2.30585
Oxalis latifolia kunth	43.3103	-2.88548
Oxalis latifolia kunth	43.7049	-7.68999
Oxalis latifolia kunth	43.2629	-2.93478
Oxalis latifolia kunth	19.9033	-102.209
Oxalis latifolia kunth	45.7938	4.79717
Oxalis latifolia kunth	-21.1537	55.8273
Oxalis latifolia kunth	47.2039	-1.65083
Oxalis latifolia kunth	43.3244	-3.03711
Oxalis latifolia kunth	53.4743	-2.17087
Oxalis latifolia kunth	43.6836	2.16023
Oxalis latifolia kunth	42.612	-8.63555
Oxalis latifolia kunth	43.2968	5.55605
Oxalis latifolia kunth	48.0726	-1.69877
Oxalis latifolia kunth	-22.4586	-44.5106
Oxalis latifolia kunth	33.1281	-96.6362
Oxalis latifolia kunth	37.3886	-5.97258
Oxalis latifolia kunth	-22.5747	-47.4558
Oxalis latifolia kunth	-21.3511	-50.3187
Oxalis latifolia kunth	-21.263	55.4254
Oxalis latifolia kunth	38.7648	-8.12202
Oxalis latifolia kunth	43.4142	-3.94804
Oxalis latifolia kunth	48.8423	2.33034
Oxalis latifolia kunth	-22.7656	-53.2581
Oxalis latifolia kunth	-7.87117	112.575
Oxalis latifolia kunth	47.4	-0.02
Oxalis latifolia kunth	12.9502	77.5825
Oxalis latifolia kunth	-33.6825	151.11
Oxalis latifolia kunth	-34.0201	151.105
Oxalis latifolia kunth	-33.7412	151.158
Oxalis latifolia kunth	-33.7481	150.677
Oxalis latifolia kunth	50.975	4.06437
Oxalis latifolia kunth	51.1278	4.41309
Oxalis latifolia kunth	55.7288	-2.40838
Oxalis latifolia kunth	55.6978	-2.3993
Oxalis latifolia kunth	51.6324	-4.24098
Oxalis latifolia kunth	52.211	-2.22094
Oxalis latifolia kunth	54.1037	-4.7393
Oxalis latifolia kunth	51.6511	-2.79637
Oxalis latifolia kunth	54.3133	-4.39189
Oxalis latifolia kunth	54.3267	-4.42266
Oxalis latifolia kunth	54.3364	-4.38323
Oxalis latifolia kunth	19.3489	-99.1533
Oxalis latifolia kunth	43.2985	-8.67426
Oxalis latifolia kunth	19.5483	-96.9363
Oxalis latifolia kunth	40.4814	-3.71365
Oxalis latifolia kunth	4.60095	-74.0658
Oxalis latifolia kunth	-36.9086	174.773
Oxalis latifolia kunth	-36.77	174.899
Oxalis latifolia kunth	51.148	3.12596
Oxalis latifolia kunth	51.2375	3.25042
Oxalis latifolia kunth	50.989	3.63984
Oxalis latifolia kunth	9.9926	-84.1251
Oxalis latifolia kunth	19.3364	-99.0735
Oxalis latifolia kunth	-12.038	-77.0178
Oxalis latifolia kunth	-33.9778	150.997
Oxalis latifolia kunth	-33.7482	151.143
Oxalis latifolia kunth	-33.9142	150.721
Oxalis latifolia kunth	-33.7634	151.128
Oxalis latifolia kunth	-32.3456	152.538
Oxalis latifolia kunth	-33.7605	151.242
Oxalis latifolia kunth	-33.4392	151.428
Oxalis latifolia kunth	12.9691	77.6377
Oxalis latifolia kunth	13.7165	-89.209
Oxalis latifolia kunth	10.0124	-84.211
Oxalis latifolia kunth	25.7736	-100.145
Oxalis latifolia kunth	16.8044	-93.2732
Oxalis latifolia kunth	27.9452	-82.6909
Oxalis latifolia kunth	29.0433	-81.2951
Oxalis latifolia kunth	27.2249	-81.8658
Oxalis latifolia kunth	29.6179	-82.2521
Oxalis latifolia kunth	41.7416	2.67293
Oxalis latifolia kunth	13.0674	77.5723
Oxalis latifolia kunth	4.914	-74.0859
Oxalis latifolia kunth	18.3887	-66.0543
Oxalis latifolia kunth	51.1391	4.45354
Oxalis latifolia kunth	51.0619	3.74909
Oxalis latifolia kunth	51.0043	5.38171
Oxalis latifolia kunth	50.8362	3.19996
Oxalis latifolia kunth	51.211	3.25568
Oxalis latifolia kunth	51.0647	3.64163
Oxalis latifolia kunth	51.0689	3.66958
Oxalis latifolia kunth	50.8969	3.69541
Oxalis latifolia kunth	50.8328	4.21064
Oxalis latifolia kunth	19.4518	-99.163
Oxalis latifolia kunth	43.6386	-8.07013
Oxalis latifolia kunth	24.0281	-104.653
Oxalis latifolia kunth	-33.7616	151.301
Oxalis latifolia kunth	-33.6994	150.846
Oxalis latifolia kunth	-33.7498	151.235
Oxalis latifolia kunth	-33.2113	151.514
Oxalis latifolia kunth	41.7589	-7.41972
Oxalis latifolia kunth	21.8945	-102.369
Oxalis latifolia kunth	25.7278	-100.372
Oxalis latifolia kunth	-33.9666	18.4844
Oxalis latifolia kunth	19.0118	-99.0873
Oxalis latifolia kunth	-33.694	151.296
Oxalis latifolia kunth	20.7875	-100.508
Oxalis latifolia kunth	-27.3603	-53.3894
Oxalis latifolia kunth	47.4107	-2.29821
Oxalis latifolia kunth	51.3863	-2.37099
Oxalis latifolia kunth	46.2	8.8
Oxalis latifolia kunth	48.7048	-1.84545
Oxalis latifolia kunth	43.2646	-2.1119
Oxalis latifolia kunth	38.1938	-8.56522
Oxalis latifolia kunth	43.5507	-6.55147
Oxalis latifolia kunth	3.55778	-76.5733
Oxalis latifolia kunth	21.0947	-98.3848
Oxalis latifolia kunth	51.4	6.1
Oxalis latifolia kunth	41.4416	-8.29093
Oxalis latifolia kunth	43.3087	-4.81625
Oxalis latifolia kunth	36.9576	-3.54572
Oxalis latifolia kunth	22.7931	-83.0097
Oxalis latifolia kunth	43.0041	-1.67777
Oxalis latifolia kunth	40.2451	-7.94913
Oxalis latifolia kunth	4.42972	-75.6792
Oxalis latifolia kunth	42.8461	-1.58614
Oxalis latifolia kunth	6.87044	81.0572
Oxalis latifolia kunth	43.3122	1.83611
Oxalis latifolia kunth	40.4188	-3.71291
Oxalis latifolia kunth	-37.8167	140.767
Oxalis latifolia kunth	-35.3	149.083
Oxalis latifolia kunth	-36.7167	149.967
Oxalis latifolia kunth	-34.9667	138.633
Oxalis latifolia kunth	-42.7167	146.9
Oxalis latifolia kunth	-27.5667	151.933
Oxalis latifolia kunth	-34.9273	138.639
Oxalis latifolia kunth	-34.9154	138.634
Oxalis latifolia kunth	-41.175	146.35
Oxalis latifolia kunth	-37.5423	140.817
Oxalis latifolia kunth	-35.0057	138.716
Oxalis latifolia kunth	-33.72	151.12
Oxalis latifolia kunth	-34.62	150.47
Oxalis latifolia kunth	-33.97	151.07
Oxalis latifolia kunth	-35.0154	138.718
Oxalis latifolia kunth	-36.72	142.2
Oxalis latifolia kunth	-34.9284	138.599
Oxalis latifolia kunth	-34.9832	138.726
Oxalis latifolia kunth	-33.7233	150.309
Oxalis latifolia kunth	-34.07	150.82
Oxalis latifolia kunth	-36.07	146.92
Oxalis latifolia kunth	-33.7167	150.417
Oxalis latifolia kunth	-33.27	149.1
Oxalis latifolia kunth	-41.17	146.37
Oxalis latifolia kunth	-38.2194	145.189
Oxalis latifolia kunth	-35.2672	149.112
Oxalis latifolia kunth	-37.8333	140.783
Oxalis latifolia kunth	-34.8333	138.817
Oxalis latifolia kunth	-27.35	152.03
Oxalis latifolia kunth	-34.9468	138.701
Oxalis latifolia kunth	-20.07	146.27
Oxalis latifolia kunth	-31.8	152.65
Oxalis latifolia kunth	-33.72	151.07
Oxalis latifolia kunth	-34.9987	138.734
Oxalis latifolia kunth	-26.38	153.12
Oxalis latifolia kunth	-28.62	153
Oxalis latifolia kunth	-36.75	144.267
Oxalis latifolia kunth	-37.81	145.377
Oxalis latifolia kunth	-34.9167	138.617
Oxalis latifolia kunth	-34.9582	138.593
Oxalis latifolia kunth	-37.5846	140.32
Oxalis latifolia kunth	-32.0083	151.963
Oxalis latifolia kunth	-41.1675	146.181
Oxalis latifolia kunth	-37.55	143.83
Oxalis latifolia kunth	-41.23	146.42
Oxalis latifolia kunth	-33.75	151.12
Oxalis latifolia kunth	-30.97	150.25
Oxalis latifolia kunth	-33.87	151.07
Oxalis latifolia kunth	-34.9333	138.6
Oxalis latifolia kunth	-28.8	153.283
Oxalis latifolia kunth	-8.85436	125.59
Oxalis latifolia kunth	18.9231	-99.2132
Oxalis latifolia kunth	-22.3675	-48.3842
Oxalis latifolia kunth	-37.6945	145.096
Oxalis latifolia kunth	-22.8717	-47.0521
Oxalis latifolia kunth	-13.9475	33.7986
Oxalis latifolia kunth	-28.5025	153.449
Oxalis latifolia kunth	-22.4927	-43.2071
Oxalis latifolia kunth	28.0456	-81.7851
Oxalis latifolia kunth	19.2947	-98.2337
Oxalis latifolia kunth	19.3945	-99.1608
Oxalis latifolia kunth	-33.8825	151.01
Oxalis latifolia kunth	-33.9185	151.232
Oxalis latifolia kunth	16.7256	-93.1012
Oxalis latifolia kunth	17.0467	-97.6207
Oxalis latifolia kunth	-33.8661	18.6546
Oxalis latifolia kunth	19.3087	-99.0523
Oxalis latifolia kunth	19.3785	-99.1838
Oxalis latifolia kunth	4.28722	-74.2083
Oxalis latifolia kunth	39.8	2.71
Oxalis latifolia kunth	23.6028	-100.876
Oxalis latifolia kunth	25.3	-100.142
Oxalis latifolia kunth	30.8125	-103.992
Oxalis latifolia kunth	25.1833	-100.117
Oxalis latifolia kunth	17.5825	-99.8069
Oxalis latifolia kunth	19.5	-96.9167
Oxalis latifolia kunth	23.9333	-99.8167
Oxalis latifolia kunth	26.0917	-101.6
Oxalis latifolia kunth	23.8667	-104.767
Oxalis latifolia kunth	24.5417	-101.067
Oxalis latifolia kunth	-33.6673	151.297
Oxalis latifolia kunth	-33.6261	151.316
Oxalis latifolia kunth	-33.7949	151.082
Oxalis latifolia kunth	-33.6647	151.285
Oxalis latifolia kunth	-33.2311	151.486
Oxalis latifolia kunth	-33.7786	150.879
Oxalis latifolia kunth	-33.95	150.974
Oxalis latifolia kunth	-33.6859	150.912
Oxalis latifolia kunth	-33.6691	151.19
Oxalis latifolia kunth	-33.8087	151.231
Oxalis latifolia kunth	-33.7738	151.169
Oxalis latifolia kunth	-33.7575	150.979
Oxalis latifolia kunth	-34.475	150.414
Oxalis latifolia kunth	-33.3909	151.46
Oxalis latifolia kunth	-33.995	150.869
Oxalis latifolia kunth	-33.7265	150.97
Oxalis latifolia kunth	51.1704	3.16865
Oxalis latifolia kunth	51.0282	3.75619
Oxalis latifolia kunth	51.0247	3.89088
Oxalis latifolia kunth	50.7963	3.11363
Oxalis latifolia kunth	5.88835	-73.1738
Oxalis latifolia kunth	48.9986	2.09993
Oxalis latifolia kunth	-15.7794	-47.8781
Oxalis latifolia kunth	-23.2952	-51.1172
Oxalis latifolia kunth	48.7028	2.18917
Oxalis latifolia kunth	4.6795	-74.1017
Oxalis latifolia kunth	-0.190697	-78.3824
Oxalis latifolia kunth	-10.5828	33.8087
Oxalis latifolia kunth	6.17224	-75.2994
Oxalis latifolia kunth	-22.9817	-46.9791
Oxalis latifolia kunth	-11.9777	-77.0773
Oxalis latifolia kunth	-26.4863	-51.9865
Oxalis latifolia kunth	19.6365	-99.3648
Oxalis latifolia kunth	46.1434	6.07481
Oxalis latifolia kunth	50.7319	3.17195
Oxalis latifolia kunth	49.3532	2.76849
Oxalis latifolia kunth	-16.698	-49.243
Oxalis latifolia kunth	55.8397	-4.26056
Oxalis latifolia kunth	34.0874	-118.282
Oxalis latifolia kunth	-22.8564	-48.4496
Oxalis latifolia kunth	40.4585	-3.64635
Oxalis latifolia kunth	27.2509	88.436
Oxalis latifolia kunth	48.8456	2.3057
Oxalis latifolia kunth	21.187	-101.747
Oxalis latifolia kunth	19.6944	-101.21
Oxalis latifolia kunth	28.4128	-16.5025
Oxalis latifolia kunth	4.64164	-74.0823
Oxalis latifolia kunth	41.5733	2.17871
Oxalis latifolia kunth	-20.7972	-49.3758
Oxalis latifolia kunth	48.8887	2.3178
Oxalis latifolia kunth	37.7422	-25.5565
Oxalis latifolia kunth	48.877	2.33895
Oxalis latifolia kunth	48.8577	2.40261
Oxalis latifolia kunth	50.6226	3.04038
Oxalis latifolia kunth	47.6002	6.13802
Oxalis latifolia kunth	-20.5909	-47.874
Oxalis latifolia kunth	-21.3568	-46.5203
Oxalis latifolia kunth	37.3311	-120.531
Oxalis latifolia kunth	37.5647	-1.30976
Oxalis latifolia kunth	19.4403	-99.257
Oxalis latifolia kunth	47.3712	-0.265509
Oxalis latifolia kunth	-1.6575	-78.6592
Oxalis latifolia kunth	19.4209	-99.0215
Oxalis latifolia kunth	-23.5047	-46.3871
Oxalis latifolia kunth	43.3669	-3.19524
Oxalis latifolia kunth	43.3555	-3.76716
Oxalis latifolia kunth	49.6287	2.67846
Oxalis latifolia kunth	43.5364	5.25333
Oxalis latifolia kunth	48.7311	2.25417
Oxalis latifolia kunth	48.7701	2.66421
Oxalis latifolia kunth	43.2466	2.88806
Oxalis latifolia kunth	10.2361	77.4817
Oxalis latifolia kunth	43.6541	3.04116
Oxalis latifolia kunth	-23.3337	-51.1444
Oxalis latifolia kunth	19.3889	-99.1714
Oxalis latifolia kunth	47.4772	-0.538139
Oxalis latifolia kunth	49.6448	-1.52205
Oxalis latifolia kunth	-23.6931	-46.7935
Oxalis latifolia kunth	19.3868	-70.3526
Oxalis latifolia kunth	35.2106	-111.653
Oxalis latifolia kunth	43.2372	1.35151
Oxalis latifolia kunth	48.8745	2.4722
Oxalis latifolia kunth	-23.5298	-46.3067
Oxalis latifolia kunth	-29.0969	26.1587
Oxalis latifolia kunth	42.8744	-8.54667
Oxalis latifolia kunth	-26.2792	28.046
Oxalis latifolia kunth	12.9569	77.816
Oxalis latifolia kunth	-23.2518	-45.8973
Oxalis latifolia kunth	-21.5424	-64.7206
Oxalis latifolia kunth	12.331	76.6331
Oxalis latifolia kunth	-22.4517	-43.4656
Oxalis latifolia kunth	-27.0331	28.5959
Oxalis latifolia kunth	26.1896	-97.6993
Oxalis latifolia kunth	49.459	1.11092
Oxalis latifolia kunth	45.695	-0.14935
Oxalis latifolia kunth	50.7428	-1.88728
Oxalis latifolia kunth	42.9148	0.638426
Oxalis latifolia kunth	26.224	81.228
Oxalis latifolia kunth	45.3063	5.90803
Oxalis latifolia kunth	19.5136	-96.8414
Oxalis latifolia kunth	-26.3002	28.4492
Oxalis latifolia kunth	-12.1287	-77.0217
Oxalis latifolia kunth	8.87861	76.6369
Oxalis latifolia kunth	29.502	-98.5514
Oxalis latifolia kunth	42.1638	2.46136
Oxalis latifolia kunth	24.5879	73.6855
Oxalis latifolia kunth	49.9884	14.4448
Oxalis latifolia kunth	-3.32951	36.6266
Oxalis latifolia kunth	44.0444	0.921902
Oxalis latifolia kunth	49.1686	-1.59228
Oxalis latifolia kunth	12.9339	77.6065
Oxalis latifolia kunth	-23.2711	-51.0575
Oxalis latifolia kunth	-23.5059	-47.4726
Oxalis latifolia kunth	48.7434	2.50144
Oxalis latifolia kunth	43.5308	3.86386
Oxalis latifolia kunth	-26.1724	27.9297
Oxalis latifolia kunth	35.1588	-106.705
Oxalis latifolia kunth	46.5013	0.408058
Oxalis latifolia kunth	30.8161	-97.9816
Oxalis latifolia kunth	46.1147	3.54192
Oxalis latifolia kunth	45.9828	4.73156
Oxalis latifolia kunth	-5.18605	-80.6212
Oxalis latifolia kunth	19.4672	-99.1417
Oxalis latifolia kunth	12.9445	77.5422
Oxalis latifolia kunth	43.3772	-3.73142
Oxalis latifolia kunth	49.2373	15.0806
Oxalis latifolia kunth	18.8573	-99.2325
Oxalis latifolia kunth	-25.9958	28.0617
Oxalis latifolia kunth	47.196	5.07826
Oxalis latifolia kunth	41.7199	2.27467
Oxalis latifolia kunth	49.1897	-0.359299
Oxalis latifolia kunth	48.6338	18.3866
Oxalis latifolia kunth	40.3844	-5.76397
Oxalis latifolia kunth	51.5082	-0.142058
Oxalis latifolia kunth	-23.5487	-46.9161
Oxalis latifolia kunth	-25.4219	-49.2836
Oxalis latifolia kunth	47.6152	-0.562688
Oxalis latifolia kunth	30.0062	-110.216
Oxalis latifolia kunth	49.8403	18.2787
Oxalis latifolia kunth	46.4142	-0.205538
Oxalis latifolia kunth	46.6931	-1.92602
Oxalis latifolia kunth	48.7664	2.28952
Oxalis latifolia kunth	45.711	-1.03093
Oxalis latifolia kunth	-19.9379	-43.9196
Oxalis latifolia kunth	41.1339	1.30233
Oxalis latifolia kunth	-29.8294	-51.1594
Oxalis latifolia kunth	45.7505	4.84738
Oxalis latifolia kunth	49.1797	-0.361389
Oxalis latifolia kunth	47.1292	-0.15247
Oxalis latifolia kunth	30.5205	-87.7082
Oxalis latifolia kunth	50.0769	3.34556
Oxalis latifolia kunth	48.9845	14.5508
Oxalis latifolia kunth	47.6032	6.06041
Oxalis latifolia kunth	47.7035	-2.6259
Oxalis latifolia kunth	12.0254	-86.1749
Oxalis latifolia kunth	49.2895	15.4121
Oxalis latifolia kunth	50.0597	14.4502
Oxalis latifolia kunth	-23.5437	-46.7444
Oxalis latifolia kunth	44.8221	-0.576319
Oxalis latifolia kunth	43.5555	7.01146
Oxalis latifolia kunth	38.4413	-0.568798
Oxalis latifolia kunth	18.5392	-69.9304
Oxalis latifolia kunth	47.6399	-2.95163
Oxalis latifolia kunth	45.2335	5.80444
Oxalis latifolia kunth	48.1934	17.7218
Oxalis latifolia kunth	43.6145	6.75688
Oxalis latifolia kunth	48.68	6.14388
Oxalis latifolia kunth	4.45287	-75.237
Oxalis latifolia kunth	4.5761	-74.0874
Oxalis latifolia kunth	-0.289373	-78.5524
Oxalis latifolia kunth	43.2876	5.39754
Oxalis latifolia kunth	19.0611	-98.1417
Oxalis latifolia kunth	49.8795	16.8791
Oxalis latifolia kunth	43.8049	0.733849
Oxalis latifolia kunth	46.1486	6.04881
Oxalis latifolia kunth	41.8593	3.06029
Oxalis latifolia kunth	38.5671	-7.90328
Oxalis latifolia kunth	48.8544	17.1075
Oxalis latifolia kunth	-17.8726	-44.1799
Oxalis latifolia kunth	-20.0689	-44.3025
Oxalis latifolia kunth	4.74005	-74.0362
Oxalis latifolia kunth	-17.3574	-66.1495
Oxalis latifolia kunth	41.4612	2.21186
Oxalis latifolia kunth	6.35233	-75.5594
Oxalis latifolia kunth	-29.9173	-51.0986
Oxalis latifolia kunth	47.5871	-2.04317
Oxalis latifolia kunth	40.7449	-8.4715
Oxalis latifolia kunth	38.9858	-9.41654
Oxalis latifolia kunth	-23.6229	-53.2056
Oxalis latifolia kunth	-24.501	-48.8508
Oxalis latifolia kunth	-22.3214	-42.5472
Oxalis latifolia kunth	14.5846	-90.5531
Oxalis latifolia kunth	18.7214	82.8153
Oxalis latifolia kunth	48.9298	0.204639
Oxalis latifolia kunth	47.8858	0.027733
Oxalis latifolia kunth	-22.2877	-47.1377
Oxalis latifolia kunth	48.0221	-1.77485
Oxalis latifolia kunth	43.5904	2.25274
Oxalis latifolia kunth	26.869	80.8821
Oxalis latifolia kunth	4.6092	-74.148
Oxalis latifolia kunth	8.67615	76.7985
Oxalis latifolia kunth	30.2274	78.8061
Oxalis latifolia kunth	19.1175	72.8557
Oxalis latifolia kunth	-22.4105	-44.259
Oxalis latifolia kunth	45.7865	0.067214
Oxalis latifolia kunth	12.2868	76.6596
Oxalis latifolia kunth	-25.5491	-54.5889
Oxalis latifolia kunth	21.3978	-98.9963
Oxalis latifolia kunth	-25.9617	28.1179
Oxalis latifolia kunth	-23.5149	-46.1903
Oxalis latifolia kunth	49.2056	15.8439
Oxalis latifolia kunth	-20.3362	-47.8004
Oxalis latifolia kunth	-23.9839	-48.8853
Oxalis latifolia kunth	12.3443	76.605
Oxalis latifolia kunth	13.7057	-89.7135
Oxalis latifolia kunth	36.0832	-5.49761
Oxalis latifolia kunth	17.3705	78.4867
Oxalis latifolia kunth	48.8434	2.36095
Oxalis latifolia kunth	46.0229	4.31803
Oxalis latifolia kunth	40.6376	-3.23566
Oxalis latifolia kunth	-21.6499	-46.3971
Oxalis latifolia kunth	28.0154	-15.6264
Oxalis latifolia kunth	43.7269	5.39613
Oxalis latifolia kunth	29.0273	79.4744
Oxalis latifolia kunth	47.7614	-3.38694
Oxalis latifolia kunth	48.7065	2.07092
Oxalis latifolia kunth	52.4528	1.43904
Oxalis latifolia kunth	18.3921	-77.3686
Oxalis latifolia kunth	-23.5438	-46.7735
Oxalis latifolia kunth	44.7345	-0.263649
Oxalis latifolia kunth	-23.5391	-46.6787
Oxalis latifolia kunth	38.7291	-9.15595
Oxalis latifolia kunth	48.9713	2.19161
Oxalis latifolia kunth	48.891	2.33865
Oxalis latifolia kunth	44.8097	-0.630697
Oxalis latifolia kunth	46.0706	4.07528
Oxalis latifolia kunth	45.1081	1.51613
Oxalis latifolia kunth	48.8397	2.49813
Oxalis latifolia kunth	48.8878	2.35861
Oxalis latifolia kunth	0.03267	-78.1466
Oxalis latifolia kunth	-23.5581	-46.4982
Oxalis latifolia kunth	18.9513	-99.2426
Oxalis latifolia kunth	42.5967	-5.60289
Oxalis latifolia kunth	50.5653	2.8315
Oxalis latifolia kunth	49.2599	4.03096
Oxalis latifolia kunth	47.1763	4.87659
Oxalis latifolia kunth	-21.2256	-47.8233
Oxalis latifolia kunth	-26.637	-49.1207
Oxalis latifolia kunth	-15.7245	-48.2766
Oxalis latifolia kunth	43.6094	3.86726
Oxalis latifolia kunth	12.9406	77.5808
Oxalis latifolia kunth	43.6134	3.78106
Oxalis latifolia kunth	45.858	6.07986
Oxalis latifolia kunth	51.8183	-0.346389
Oxalis latifolia kunth	49.5981	17.2275
Oxalis latifolia kunth	49.5072	1.0125
Oxalis latifolia kunth	-25.4811	-49.2119
Oxalis latifolia kunth	43.1645	-4.60892
Oxalis latifolia kunth	48.8459	2.4011
Oxalis latifolia kunth	44.0981	-0.405303
Oxalis latifolia kunth	-18.5773	-46.4953
Oxalis latifolia kunth	48.6125	0.902448
Oxalis latifolia kunth	42.6233	-7.81668
Oxalis latifolia kunth	51.6282	0.045719
Oxalis latifolia kunth	50.1412	14.0685
Oxalis latifolia kunth	6.34432	-75.5127
Oxalis latifolia kunth	41.408	2.11831
Oxalis latifolia kunth	12.7306	77.8268
Oxalis latifolia kunth	44.0345	1.10458
Oxalis latifolia kunth	48.3607	5.69154
Oxalis latifolia kunth	53.2735	-7.48602
Oxalis latifolia kunth	45.5979	0.32142
Oxalis latifolia kunth	51.5195	-0.093248
Oxalis latifolia kunth	49.6409	14.2127
Oxalis latifolia kunth	-1.96142	30.1052
Oxalis latifolia kunth	-26.5337	29.962
Oxalis latifolia kunth	47.2542	-1.59357
Oxalis latifolia kunth	14.6712	-90.5421
Oxalis latifolia kunth	17.9901	-67.1785
Oxalis latifolia kunth	50.7056	3.13398
Oxalis latifolia kunth	34.0687	-118.452
Oxalis latifolia kunth	-18.8668	-41.9513
Oxalis latifolia kunth	41.8036	2.98411
Oxalis latifolia kunth	44.3839	2.01057
Oxalis latifolia kunth	47.3265	5.03268
Oxalis latifolia kunth	47.6804	-2.03337
Oxalis latifolia kunth	51.0507	2.43551
Oxalis latifolia kunth	44.7734	0.816163
Oxalis latifolia kunth	48.7492	17.5678
Oxalis latifolia kunth	45.0816	5.65943
Oxalis latifolia kunth	43.084	0.56988
Oxalis latifolia kunth	8.24759	-62.7757
Oxalis latifolia kunth	36.5606	53.0703
Oxalis latifolia kunth	48.8434	2.38357
Oxalis latifolia kunth	42.435	2.59752
Oxalis latifolia kunth	51.7453	-2.21323
Oxalis latifolia kunth	49.604	2.72752
Oxalis latifolia kunth	47.9586	-1.66159
Oxalis latifolia kunth	46.2847	2.66111
Oxalis latifolia kunth	48.5183	-2.75877
Oxalis latifolia kunth	-22.9569	-43.35
Oxalis latifolia kunth	28.4597	77.2875
Oxalis latifolia kunth	51.3371	0.726211
Oxalis latifolia kunth	47.2801	4.23238
Oxalis latifolia kunth	47.4666	-1.49735
Oxalis latifolia kunth	-23.4936	-46.7252
Oxalis latifolia kunth	49.4353	16.9009
Oxalis latifolia kunth	43.5255	0.173077
Oxalis latifolia kunth	43.656	0.758534
Oxalis latifolia kunth	-24.7215	-53.724
Oxalis latifolia kunth	29.6288	79.3672
Oxalis latifolia kunth	49.7235	13.3451
Oxalis latifolia kunth	41.2052	1.5997
Oxalis latifolia kunth	35.2703	46.9906
Oxalis latifolia kunth	45.0319	3.04579
Oxalis latifolia kunth	48.1569	17.1104
Oxalis latifolia kunth	-9.98836	-76.2467
Oxalis latifolia kunth	53.041	-1.18916
Oxalis latifolia kunth	48.6731	-4.35057
Oxalis latifolia kunth	49.0862	0.286517
Oxalis latifolia kunth	-21.3478	-46.5308
Oxalis latifolia kunth	25.2672	82.9914
Oxalis latifolia kunth	44.1623	0.857293
Oxalis latifolia kunth	43.3753	-4.54356
Oxalis latifolia kunth	44.8466	-0.788874
Oxalis latifolia kunth	40.4313	-3.78363
Oxalis latifolia kunth	-24.2516	-51.7132
Oxalis latifolia kunth	50.4625	13.3965
Oxalis latifolia kunth	40.4733	-3.65363
Oxalis latifolia kunth	48.5239	-2.08243
Oxalis latifolia kunth	20.4911	77.4796
Oxalis latifolia kunth	47.5883	-1.15135
Oxalis latifolia kunth	45.6124	-0.999135
Oxalis latifolia kunth	-23.773	-53.3017
Oxalis latifolia kunth	48.7761	2.04439
Oxalis latifolia kunth	44.8103	-0.546231
Oxalis latifolia kunth	38.7147	-7.97289
Oxalis latifolia kunth	41.9872	2.8187
Oxalis latifolia kunth	43.3398	5.42861
Oxalis latifolia kunth	47.7758	1.69668
Oxalis latifolia kunth	48.8914	2.38289
Oxalis latifolia kunth	50.1203	1.81431
Oxalis latifolia kunth	42.9242	-1.8634
Oxalis latifolia kunth	20.5741	-100.424
Oxalis latifolia kunth	45.772	-0.792446
Oxalis latifolia kunth	48.8473	2.45927
Oxalis latifolia kunth	-23.5199	-47.1357
Oxalis latifolia kunth	42.3376	-1.80195
Oxalis latifolia kunth	45.0344	-0.136745
Oxalis latifolia kunth	51.7245	-0.479362
Oxalis latifolia kunth	-29.9884	-51.136
Oxalis latifolia kunth	-1.03626	-80.4724
Oxalis latifolia kunth	43.4661	1.21066
Oxalis latifolia kunth	-22.8352	-43.3128
Oxalis latifolia kunth	43.699	7.14219
Oxalis latifolia kunth	40.2881	-4.36361
Oxalis latifolia kunth	39.4816	-6.37777
Oxalis latifolia kunth	50.0872	14.4244
Oxalis latifolia kunth	43.2736	-2.70306
Oxalis latifolia kunth	49.2167	16.5063
Oxalis latifolia kunth	49.7392	13.388
Oxalis latifolia kunth	43.4106	-0.615452
Oxalis latifolia kunth	49.2986	17.3811
Oxalis latifolia kunth	12.924	77.4962
Oxalis latifolia kunth	43.3586	-5.86766
Oxalis latifolia kunth	47.2508	6.80944
Oxalis latifolia kunth	30.0554	78.2363
Oxalis latifolia kunth	20.5864	-100.337
Oxalis latifolia kunth	38.7465	-9.18551
Oxalis latifolia kunth	14.5989	-90.6569
Oxalis latifolia kunth	38.656	-9.07734
Oxalis latifolia kunth	48.8248	2.36871
Oxalis latifolia kunth	45.88	-0.870032
Oxalis latifolia kunth	49.0211	2.00126
Oxalis latifolia kunth	44.4649	1.19194
Oxalis latifolia kunth	42.9994	0.905556
Oxalis latifolia kunth	19.0815	-98.2548
Oxalis latifolia kunth	-16.0584	-48.8567
Oxalis latifolia kunth	44.3777	5.51383
Oxalis latifolia kunth	-23.5472	-46.459
Oxalis latifolia kunth	-23.5472	-46.5579
Oxalis latifolia kunth	15.8609	-97.0689
Oxalis latifolia kunth	-23.5782	-46.6238
Oxalis latifolia kunth	48.8609	2.47812
Oxalis latifolia kunth	30.1913	-97.8289
Oxalis latifolia kunth	-23.5774	-46.6731
Oxalis latifolia kunth	12.944	77.5682
Oxalis latifolia kunth	44.7458	-0.487795
Oxalis latifolia kunth	47.375	-1.50406
Oxalis latifolia kunth	42.3988	-8.68343
Oxalis latifolia kunth	48.122	-1.67419
Oxalis latifolia kunth	40.1719	-3.82881
Oxalis latifolia kunth	-21.108	-44.0325
Oxalis latifolia kunth	-22.9029	-47.0521
Oxalis latifolia kunth	-22.8916	-43.3811
Oxalis latifolia kunth	43.3247	-1.98885
Oxalis latifolia kunth	43.2102	-5.77782
Oxalis latifolia kunth	-24.2463	-51.671
Oxalis latifolia kunth	43.6429	5.3651
Oxalis latifolia kunth	43.3219	-5.40472
Oxalis latifolia kunth	41.1556	-8.65861
Oxalis latifolia kunth	39.4769	-0.385804
Oxalis latifolia kunth	10.2944	77.4585
Oxalis latifolia kunth	44.2399	2.38378
Oxalis latifolia kunth	36.9951	-3.07719
Oxalis latifolia kunth	19.2823	-99.1029
Oxalis latifolia kunth	-23.5974	-46.6242
Oxalis latifolia kunth	-29.6888	-51.0746
Oxalis latifolia kunth	43.1523	1.44003
Oxalis latifolia kunth	44.9253	4.91
Oxalis latifolia kunth	48.3947	-4.39611
Oxalis latifolia kunth	43.2931	5.46392
Oxalis latifolia kunth	25.355	-101.033
Oxalis latifolia kunth	48.6133	-1.3
Oxalis latifolia kunth	-23.4963	-46.8465
Oxalis latifolia kunth	-28.9658	-51.0492
Oxalis latifolia kunth	-22.9092	-42.4644
Oxalis latifolia kunth	-12.0776	-77.0372
Oxalis latifolia kunth	43.5216	1.40928
Oxalis latifolia kunth	-33.2942	26.5293
Oxalis latifolia kunth	-21.2253	-43.7649
Oxalis latifolia kunth	-21.2058	-41.9156
Oxalis latifolia kunth	33.5527	-86.7088
Oxalis latifolia kunth	44.0556	1.66676
Oxalis latifolia kunth	16.3318	-61.3878
Oxalis latifolia kunth	42.5424	3.01525
Oxalis latifolia kunth	49.2508	0.509957
Oxalis latifolia kunth	48.4291	-2.02422
Oxalis latifolia kunth	49.9957	15.0861
Oxalis latifolia kunth	27.3079	-82.4748
Oxalis latifolia kunth	-21.3586	55.5679
Oxalis latifolia kunth	16.7495	-92.6332
Oxalis latifolia kunth	-33.7905	151.071
Oxalis latifolia kunth	38.7003	-9.27306
Oxalis latifolia kunth	38.8315	-9.17411
Oxalis latifolia kunth	12.9698	77.75
Oxalis latifolia kunth	19.5525	-99.1571
Oxalis latifolia kunth	16.6763	-92.6316
Oxalis latifolia kunth	15.105	-92.1001
Oxalis latifolia kunth	19.3692	-96.9792
Oxalis latifolia kunth	19.6433	-97.015
Oxalis latifolia kunth	19.444	-97.1101
Oxalis latifolia kunth	20.1517	-100.634
Oxalis latifolia kunth	19.7414	-96.8186
Oxalis latifolia kunth	20.1969	-96.8511
Oxalis latifolia kunth	18.3889	-95.2006
Oxalis latifolia kunth	19.4325	-97.1286
Oxalis latifolia kunth	19.1333	-97.1
Oxalis latifolia kunth	19.8333	-96.8667
Oxalis latifolia kunth	19.7297	-96.8492
Oxalis latifolia kunth	18.8114	-97.2764
Oxalis latifolia kunth	19.75	-97.1167
Oxalis latifolia kunth	19.5339	-96.4147
Oxalis latifolia kunth	19.7878	-97.2442
Oxalis latifolia kunth	18.8911	-96.9317
Oxalis latifolia kunth	19.5136	-96.9403
Oxalis latifolia kunth	18.9289	-97.2328
Oxalis latifolia kunth	21.15	-98.9
Oxalis latifolia kunth	19.6167	-96.9333
Oxalis latifolia kunth	27.0486	-100.852
Oxalis latifolia kunth	19.4292	-97.1428
Oxalis latifolia kunth	19.4833	-97.25
Oxalis latifolia kunth	21.1889	-99.5472
Oxalis latifolia kunth	19.6214	-97.1117
Oxalis latifolia kunth	19.8872	-101.441
Oxalis latifolia kunth	19.9667	-105.097
Oxalis latifolia kunth	19.6667	-104.389
Oxalis latifolia kunth	20.4167	-104.797
Oxalis latifolia kunth	19.6272	-96.825
Oxalis latifolia kunth	20.4797	-97.0706
Oxalis latifolia kunth	19.1578	-97.1667
Oxalis latifolia kunth	19.6642	-97.1617
Oxalis latifolia kunth	19.8361	-90.5361
Oxalis latifolia kunth	19.535	-96.825
Oxalis latifolia kunth	19.4839	-97.2639
Oxalis latifolia kunth	18.8497	-97.1036
Oxalis latifolia kunth	19.4358	-96.9942
Oxalis latifolia kunth	19.4011	-97.0508
Oxalis latifolia kunth	18.6606	-96.9024
Oxalis latifolia kunth	19.45	-96.935
Oxalis latifolia kunth	19.1489	-97.1883
Oxalis latifolia kunth	19.6486	-97.1339
Oxalis latifolia kunth	22.05	-98.1
Oxalis latifolia kunth	19.3853	-96.9717
Oxalis latifolia kunth	18.4286	-95.0906
Oxalis latifolia kunth	19.6247	-96.9414
Oxalis latifolia kunth	18.8969	-96.9978
Oxalis latifolia kunth	18.8758	-96.9667
Oxalis latifolia kunth	20.6306	-98.625
Oxalis latifolia kunth	18.9667	-99.2333
Oxalis latifolia kunth	19.6833	-104.408
Oxalis latifolia kunth	26.5356	-100.586
Oxalis latifolia kunth	20.1406	-105.282
Oxalis latifolia kunth	20.4689	-97.275
Oxalis latifolia kunth	18.8964	-96.8547
Oxalis latifolia kunth	18.8506	-96.8692
Oxalis latifolia kunth	19.3133	-97.925
Oxalis latifolia kunth	20.5079	-100.285
Oxalis latifolia kunth	20.8319	-100.522
Oxalis latifolia kunth	20.325	-101.008
Oxalis latifolia kunth	20.4231	-100.204
Oxalis latifolia kunth	21.3933	-99.1887
Oxalis latifolia kunth	20.7408	-100.409
Oxalis latifolia kunth	20.6014	-100.339
Oxalis latifolia kunth	20.3133	-100.236
Oxalis latifolia kunth	20.7542	-99.9528
Oxalis latifolia kunth	20.7981	-99.9089
Oxalis latifolia kunth	20.4358	-100.105
Oxalis latifolia kunth	20.375	-100.108
Oxalis latifolia kunth	0.125	-78.6333
Oxalis latifolia kunth	-19.8913	23.5465
Oxalis latifolia kunth	-2.87637	-78.9481
Oxalis latifolia kunth	25.6268	-100.189
Oxalis latifolia kunth	-0.040092	-78.4549
Oxalis latifolia kunth	4.43906	-75.8285
Oxalis latifolia kunth	25.4534	-100.951
Oxalis latifolia kunth	-33.9406	151.242
Oxalis latifolia kunth	-0.216182	-78.3853
Oxalis latifolia kunth	25.6372	-100.165
Oxalis latifolia kunth	-33.9499	18.8609
Oxalis latifolia kunth	41.1798	-7.72324
Oxalis latifolia kunth	41.2417	-8.08017
Oxalis latifolia kunth	40.6359	-8.65584
Oxalis latifolia kunth	40.7406	-8.58558
Oxalis latifolia kunth	-33.7712	151.054
Oxalis latifolia kunth	28.052	-82.5182
Oxalis latifolia kunth	-43.5604	172.638
Oxalis latifolia kunth	13.0575	77.64
Oxalis latifolia kunth	16.7261	-92.6276
Oxalis latifolia kunth	20.5505	-100.416
Oxalis latifolia kunth	33.7911	-118.096
Oxalis latifolia kunth	-4.02981	-79.2175
Oxalis latifolia kunth	43.4744	13.5392
Oxalis latifolia kunth	20.5508	-100.445
Oxalis latifolia kunth	-33.885	18.6928
Oxalis latifolia kunth	-33.9598	22.4831
Oxalis latifolia kunth	-33.9807	18.4586
Oxalis latifolia kunth	-26.5401	28.0665
Oxalis latifolia kunth	-25.7007	28.2285
Oxalis latifolia kunth	19.069	-98.1213
Oxalis latifolia kunth	-43.5622	172.592
Oxalis latifolia kunth	-33.9117	18.5523
Oxalis latifolia kunth	-33.8713	22.5598
Oxalis latifolia kunth	21.8941	-102.294
Oxalis latifolia kunth	18.8658	-97.1049
Oxalis latifolia kunth	-29.8282	30.9848
Oxalis latifolia kunth	-36.7935	174.733
Oxalis latifolia kunth	-21.13	55.4618
Oxalis latifolia kunth	-21.2365	55.4893
Oxalis latifolia kunth	-0.259139	-78.5405
Oxalis latifolia kunth	-36.8862	174.709
Oxalis latifolia kunth	43.7553	-0.819167
Oxalis latifolia kunth	44.2535	9.95983
Oxalis latifolia kunth	44.2439	9.94356
Oxalis latifolia kunth	44.3149	9.92027
Oxalis latifolia kunth	44.2827	9.92521
Oxalis latifolia kunth	44.2327	10.0476
Oxalis latifolia kunth	20.2073	-99.9775
Oxalis latifolia kunth	4.66433	-74.1025
Oxalis latifolia kunth	28.5	-82.1742
Oxalis latifolia kunth	-37.7718	175.329
Oxalis latifolia kunth	-6.95908	107.76
Oxalis latifolia kunth	21.07	79.27
Oxalis latifolia kunth	11.841	75.9199
Oxalis latifolia kunth	-34.041	18.8091
Oxalis latifolia kunth	18.4495	-78.0533
Oxalis latifolia kunth	43.54	-6.54
Oxalis latifolia kunth	-38.336	175.169
Oxalis latifolia kunth	-43.5506	172.671
Oxalis latifolia kunth	-37.8189	145.068
Oxalis latifolia kunth	-38.2283	145.047
Oxalis latifolia kunth	43.7645	7.16148
Oxalis latifolia kunth	43.1755	5.88881
Oxalis latifolia kunth	43.2586	6.1393
Oxalis latifolia kunth	43.2917	5.42044
Oxalis latifolia kunth	43.1687	6.13441
Oxalis latifolia kunth	43.0823	6.00694
Oxalis latifolia kunth	43.7548	7.40942
Oxalis latifolia kunth	43.7597	7.28546
Oxalis latifolia kunth	43.1722	6.01162
Oxalis latifolia kunth	43.5848	7.14844
Oxalis latifolia kunth	43.0675	6.49727
Oxalis latifolia kunth	43.0857	5.88432
Oxalis latifolia kunth	43.472	6.76368
Oxalis latifolia kunth	43.4573	5.40867
Oxalis latifolia kunth	43.2621	6.01631
Oxalis latifolia kunth	42.9776	6.49185
Oxalis latifolia kunth	-37.6882	176.145
Oxalis latifolia kunth	-34.0802	22.1604
Oxalis latifolia kunth	-35.2112	173.972
Oxalis latifolia kunth	-26.7553	152.839
Oxalis latifolia kunth	5.87636	-72.7405
Oxalis latifolia kunth	22.1446	-101.014
Oxalis latifolia kunth	20.659	-100.437
Oxalis latifolia kunth	6.01383	-72.704
Oxalis latifolia kunth	-23.1028	-53.7831
Oxalis latifolia kunth	51.0165	3.94859
Oxalis latifolia kunth	-33.7738	150.665
Oxalis latifolia kunth	4.65174	-74.0515
Oxalis latifolia kunth	-33.7058	150.715
Oxalis latifolia kunth	-43.5425	172.638
Oxalis latifolia kunth	-43.5619	172.598
Oxalis latifolia kunth	-0.221389	-78.3753
Oxalis latifolia kunth	5.83125	-73.0315
Oxalis latifolia kunth	31.6319	-110.456
Oxalis latifolia kunth	-43.497	172.524
Oxalis latifolia kunth	39.41	-0.41
Oxalis latifolia kunth	-33.9251	18.5772
Oxalis latifolia kunth	-25.9111	28.1724
Oxalis latifolia kunth	12.0554	-86.1898
Oxalis latifolia kunth	47.6749	10.3748
Oxalis latifolia kunth	48.4249	8.12478
Oxalis latifolia kunth	50.0249	10.6249
Oxalis latifolia kunth	50.2749	12.2082
Oxalis latifolia kunth	50.3249	12.2916
Oxalis latifolia kunth	51.175	14.2083
Oxalis latifolia kunth	51.125	14.2083
Oxalis latifolia kunth	51.325	12.3749
Oxalis latifolia kunth	51.875	12.6249
Oxalis latifolia kunth	53.625	11.4582
Oxalis latifolia kunth	19.7064	-101.227
Oxalis latifolia kunth	20.9061	-97.3679
Oxalis latifolia kunth	-15.8252	-47.8167
Oxalis latifolia kunth	-7.89507	112.555
Oxalis latifolia kunth	-21.9886	-46.7834
Oxalis latifolia kunth	-36.895	174.686
Oxalis latifolia kunth	-36.8786	174.621
Oxalis latifolia kunth	-16.5454	-68.0736
Oxalis latifolia kunth	-24.3949	30.8167
Oxalis latifolia kunth	22.2326	-97.8506
Oxalis latifolia kunth	42.8068	-1.63312
Oxalis latifolia kunth	41.41	2.1
Oxalis latifolia kunth	41.32	2.1
Oxalis latifolia kunth	41.381	2.037
Oxalis latifolia kunth	41.391	2.1083
Oxalis latifolia kunth	-34.8844	138.878
Oxalis latifolia kunth	22.2107	-100.901
Oxalis latifolia kunth	4.6	-74.0833
Oxalis latifolia kunth	-4.78333	38.2833
Oxalis latifolia kunth	7.68333	36.8333
Oxalis latifolia kunth	9.4	42.0167
Oxalis latifolia kunth	-0.766667	34.6833
Oxalis latifolia kunth	-5.11667	38.6333
Oxalis latifolia kunth	-25.7097	28.1925
Oxalis latifolia kunth	1.31667	125.85
Oxalis latifolia kunth	14.6	-87.8333
Oxalis latifolia kunth	37.8	-25.5
Oxalis latifolia kunth	-13.25	30.25
Oxalis latifolia kunth	-3.38833	36.7917
Oxalis latifolia kunth	-20.2667	28.6667
Oxalis latifolia kunth	4.51756	101.478
Oxalis latifolia kunth	18.1784	-66.1133
Oxalis latifolia kunth	-22.5833	17.1167
Oxalis latifolia kunth	-7.64073	112.904
Oxalis latifolia kunth	18.9056	-70.7439
Oxalis latifolia kunth	24.1267	-102.568
Oxalis latifolia kunth	25.5833	91.6333
Oxalis latifolia kunth	37.7667	-25.6667
Oxalis latifolia kunth	-21.05	55.5
Oxalis latifolia kunth	-14.7167	34.3667
Oxalis latifolia kunth	6.41667	38.3167
Oxalis latifolia kunth	7.83333	-72.0833
Oxalis latifolia kunth	-8.88333	33.4333
Oxalis latifolia kunth	18.9	-97.0833
Oxalis latifolia kunth	-20.3	57.4833
Oxalis latifolia kunth	52.0833	4.26667
Oxalis latifolia kunth	52.4835	4.66667
Oxalis latifolia kunth	39.4871	-0.373535
Oxalis latifolia kunth	-6.54558	106.667
Oxalis latifolia kunth	11.2333	78.1667
Oxalis latifolia kunth	41.3969	2.17049
Oxalis latifolia kunth	24.647	72.7295
Oxalis latifolia kunth	-6.73333	107.05
Oxalis latifolia kunth	44.4293	-0.44135
Oxalis latifolia kunth	44.2236	-0.71536
Oxalis latifolia kunth	44.7144	-0.94404
Oxalis latifolia kunth	44.3901	-0.85561
Oxalis latifolia kunth	43.5036	-0.10707
Oxalis latifolia kunth	43.3528	-0.88199
Oxalis latifolia kunth	43.5087	-0.17892
Oxalis latifolia kunth	43.4178	-0.90806
Oxalis latifolia kunth	43.1757	-0.26277
Oxalis latifolia kunth	43.1532	-0.2326
Oxalis latifolia kunth	43.1928	-0.25075
Oxalis latifolia kunth	43.2216	-0.22914
Oxalis latifolia kunth	43.3406	-0.99161
Oxalis latifolia kunth	43.5317	-0.08053
Oxalis latifolia kunth	49.3496	4.85076
Oxalis latifolia kunth	48.8817	2.11368
Oxalis latifolia kunth	43.7174	-0.32125
Oxalis latifolia kunth	44.8808	-0.09459
Oxalis latifolia kunth	44.8741	-0.12167
Oxalis latifolia kunth	45.0685	-0.8294
Oxalis latifolia kunth	48.6772	-1.92114
Oxalis latifolia kunth	48.6919	-1.96212
Oxalis latifolia kunth	48.5123	-1.94512
Oxalis latifolia kunth	48.6077	-1.81823
Oxalis latifolia kunth	48.0306	-1.55235
Oxalis latifolia kunth	44.0263	-0.44185
Oxalis latifolia kunth	44.1507	-0.21333
Oxalis latifolia kunth	43.9481	-0.17513
Oxalis latifolia kunth	43.7929	-0.71671
Oxalis latifolia kunth	43.8549	-0.75593
Oxalis latifolia kunth	43.7746	-0.90966
Oxalis latifolia kunth	43.7784	-0.83208
Oxalis latifolia kunth	43.3746	-1.66108
Oxalis latifolia kunth	43.3493	-1.69762
Oxalis latifolia kunth	43.4692	-1.55211
Oxalis latifolia kunth	43.4907	-1.5151
Oxalis latifolia kunth	44.7792	-0.11321
Oxalis latifolia kunth	43.3188	-1.00827
Oxalis latifolia kunth	48.4003	-4.50249
Oxalis latifolia kunth	43.4271	-0.65941
Oxalis latifolia kunth	43.3285	-0.73748
Oxalis latifolia kunth	48.3812	-0.58023
Oxalis latifolia kunth	44.7745	-0.97747
Oxalis latifolia kunth	44.8998	-0.06382
Oxalis latifolia kunth	44.4834	-0.06664
Oxalis latifolia kunth	44.558	-1.17478
Oxalis latifolia kunth	44.3299	-0.39334
Oxalis latifolia kunth	45.0223	0.33167
Oxalis latifolia kunth	45.1461	-0.53802
Oxalis latifolia kunth	45.0407	-0.94828
Oxalis latifolia kunth	44.578	-1.02418
Oxalis latifolia kunth	44.3835	0.32515
Oxalis latifolia kunth	44.4212	0.23783
Oxalis latifolia kunth	44.456	0.15467
Oxalis latifolia kunth	44.3711	0.3861
Oxalis latifolia kunth	44.3673	0.46991
Oxalis latifolia kunth	45.9761	-1.32386
Oxalis latifolia kunth	45.1412	0.32508
Oxalis latifolia kunth	45.3805	0.2874
Oxalis latifolia kunth	45.1333	0.16482
Oxalis latifolia kunth	45.2261	0.20923
Oxalis latifolia kunth	45.4167	0.40566
Oxalis latifolia kunth	45.4838	0.67398
Oxalis latifolia kunth	45.6716	0.72163
Oxalis latifolia kunth	45.3498	0.37525
[truncated: 1,596 more rows]
