# Supplementary material for: Assessing the Potential Distribution of Oxalis latifolia, a Rapidly Spreading Weed, in East Asia under Global Climate Change
Source: Plants (Basel). 2023 Sep 13;12(18):3254. doi: 10.3390/plants12183254 (PMC10537521; doi:10.3390/plants12183254)
Supplement: Supplementary file 1 [file plants-12-03254-s001.zip › Table S3.xlsx]

## Sheet: Pearson's correlation test
Table S3. Estimation of Pearson correlation coefficient for selecting most suitable bioclimatic varibales.
	Bio1	Bio2	Bio3	Bio4	Bio5	Bio6	Bio7	Bio8	Bio9	Bio10	Bio11	Bio12	Bio13	Bio14	Bio15	Bio16	Bio17	Bio18
Bio1
Bio2	-0.45
Bio3	0.45	0.19
Bio4	-0.68	0.33	-0.81
Bio5	0.73	-0.07	0.03	-0.08
Bio6	0.91	-0.51	0.61	-0.9	0.46
Bio7	-0.7	0.54	-0.67	0.97	-0.07	-0.92
Bio8	0.63	-0.39	-0.08	-0.04	0.68	0.38	-0.12
Bio9	0.76	-0.28	0.61	-0.83	0.38	0.86	-0.8	0.03
Bio10	0.87	-0.37	0.05	-0.23	0.93	0.61	-0.27	0.79	0.46
Bio11	0.96	-0.44	0.62	-0.86	0.55	0.98	-0.86	0.44	0.86	0.7
Bio12	0.68	-0.51	0.15	-0.35	0.49	0.57	-0.42	0.62	0.36	0.7	0.62
Bio13	0.7	-0.45	0.12	-0.29	0.51	0.53	-0.37	0.65	0.34	0.7	0.59	0.93
Bio14	-0.28	-0.05	-0.07	0.08	-0.32	-0.19	0.07	-0.21	-0.23	-0.29	-0.22	0.04	-0.23
Bio15	0.72	-0.28	0.16	-0.25	0.61	0.51	-0.29	0.66	0.38	0.76	0.59	0.65	0.82	-0.61
Bio16	0.72	-0.47	0.15	-0.34	0.5	0.57	-0.42	0.63	0.37	0.69	0.62	0.93	0.99	-0.26	0.81
Bio17	-0.21	-0.08	-0.05	0.05	-0.26	-0.14	0.04	-0.17	-0.17	-0.22	-0.16	0.1	-0.19	0.99	-0.57	-0.21
Bio18	0.66	-0.48	0.06	-0.27	0.47	0.51	-0.36	0.67	0.29	0.67	0.55	0.9	0.97	-0.27	0.79	0.98	-0.24
Bio19	0.06	-0.03	0.34	-0.3	-0.12	0.19	-0.27	-0.29	0.28	-0.1	0.17	0.09	-0.15	0.65	-0.35	-0.15	0.68	-0.26
